# Supplementary material for: Molecular near-infrared triplet-triplet annihilation upconversion with eigen oxygen immunity
Source: Nat Commun. 2024 Mar 9;15:2157. doi: 10.1038/s41467-024-46541-z (PMC10924867; doi:10.1038/s41467-024-46541-z)
Supplement: Supplementary file 4 — Supplementary Data 1 [file 41467_2024_46541_MOESM4_ESM.xlsx]

## Sheet: BTTQD 1
						Symbolic Z-matrix:
						Charge = 0 Multiplicity = 1
						C -10.93747 3.45932 4.64165
						C -10.61377 4.09908 3.50031
						C -10.13383 2.50436 5.13822
						C -8.99275 2.18799 4.49291
						C -8.66575 2.83953 3.35372
						C -9.47866 3.79175 2.85449
						C -9.16844 4.3913 1.7235
						C -10.47667 1.88989 6.25107
						C -8.85067 4.87939 0.66022
						C -10.7877 1.32286 7.27589
						N -8.23909 1.27727 4.95748
						C -7.17353 0.98518 4.34081
						C -6.85874 1.653 3.2194
						N -7.59193 2.56011 2.73945
						S -6.15663 -0.02789 4.66366
						C -5.26325 0.22168 3.52618
						C -5.69631 1.20574 2.73382
						C -4.12444 -0.40203 3.20491
						C -3.45328 -0.01097 2.10635
						C -3.85618 0.99149 1.28837
						C -5.01107 1.59691 1.65048
						C -3.13498 1.39223 0.20603
						C -1.7892 1.33432 0.13786
						C -1.08297 1.70256 -0.9448
						C -1.6447 2.1955 -2.0676
						C -2.98939 2.26692 -1.99404
						C -3.69708 1.87228 -0.92166
						C 5.9993 -0.083 -6.6846
						C 5.6119 -0.8059 -5.6151
						C 5.2715 0.9689 -7.0942
						C 4.1491 1.3058 -6.4272
						C 3.7682 0.5847 -5.3482
						C 4.4975 -0.4746 -4.9449
						C 4.1055 -1.193 -3.9131
						C 5.6699 1.6557 -8.1446
						C 3.6916 -1.8409 -2.976
						C 6.0368 2.2917 -9.1086
						N 3.4575 2.2947 -6.8228
						C 2.4033 2.6 -6.1933
						C 2.048 1.881 -5.1164
						N 2.7194 0.8952 -4.7057
						S 1.439 3.678 -6.4613
						C 0.5219 3.3996 -5.35
						C 0.9194 2.3723 -4.5944
						C -0.6167 4.0247 -5.0317
						C -1.3144 3.6044 -3.9609
						C 0.2238 1.9732 -3.5204
						C -0.9286 2.5834 -3.1579
						N -11.45014 4.97505 3.12952
						S -12.74861 5.06103 4.22419
						N -12.02955 3.83724 5.16083
						N 6.3756 -1.7747 -5.3278
						S 7.6793 -1.8508 -6.417
						N 7.0668 -0.49 -7.2323
						Si -8.31466 5.56463 -1.01571
						C -7.85049 7.37397 -0.82706
						C -9.73431 5.38314 -2.23382
						C -6.83472 4.56188 -1.60039
						Si -11.26862 0.43835 8.8731
						C -12.73513 -0.68591 8.52783
						C -11.73138 1.72425 10.16388
						C -9.80322 -0.57678 9.46962
						Si 2.9899 -2.8262 -1.526
						C 4.3946 -3.306 -0.3752
						C 2.1411 -4.3665 -2.189
						C 1.7395 -1.7393 -0.6379
						Si 6.6093 3.2854 -10.6085
						C 8.2266 2.5602 -11.2348
						C 6.8623 5.0747 -10.0908
						C 5.2932 3.18 -11.9464
						H -3.72926 -1.22224 3.82975
						H -2.51805 -0.56706 1.9417
						H -5.46977 2.41491 1.07708
						H -1.17872 0.9452 0.96689
						H 0.00736 1.59775 -0.83297
						H -3.60204 2.63094 -2.83326
						H -4.786 1.99906 -1.02308
						H -0.984 4.8778 -5.6289
						H -2.2216 4.1967 -3.7685
						H 0.6414 1.1067 -2.9884
						H -7.04017 7.45579 -0.06999
						H -7.50216 7.74268 -1.81677
						H -8.75009 7.93811 -0.49627
						H -9.99571 4.3047 -2.3118
						H -9.40084 5.77534 -3.21998
						H -10.60092 5.96861 -1.85455
						H -6.01787 4.68195 -0.85572
						H -7.13679 3.4937 -1.67161
						H -6.51951 4.94403 -2.59611
						H -12.43625 -1.4267 7.75358
						H -13.0113 -1.20139 9.47409
						H -13.58017 -0.06048 8.16401
						H -10.85047 2.38077 10.33847
						H -12.01372 1.19426 11.10028
						H -12.58977 2.31734 9.77799
						H -10.09542 -1.09461 10.40985
						H -9.54375 -1.31749 8.68123
						H -8.94921 0.11213 9.65346
						H 4.8899 -2.3765 -0.0177
						H 3.969 -3.8783 0.4783
						H 5.1143 -3.9356 -0.9434
						H 1.3289 -4.0506 -2.8804
						H 1.7213 -4.932 -1.3279
						H 2.896 -4.9806 -2.7279
						H 2.2704 -0.8346 -0.269
						H 0.9436 -1.4538 -1.3606
						H 1.3053 -2.3154 0.2082
						H 8.0497 1.4997 -11.5205
						H 8.5571 3.1514 -12.1172
						H 8.9802 2.6237 -10.4189
						H 5.8944 5.4716 -9.7122
						H 7.1991 5.6522 -10.9799
						H 7.6354 5.1041 -9.2915
						H 5.1571 2.1111 -12.2231
						H 4.3465 3.6022 -11.5426
						H 5.6389 3.7687 -12.8247

## Sheet: BTTQD 2
							Symbolic Z-matrix:
							Charge = 0 Multiplicity = 1
							C -8.25817 1.99735 -7.51785
							C -6.92151 2.0878 -7.3683
							C -8.98207 1.20459 -6.71045
							C -8.36682 0.49466 -5.74316
							C -7.02574 0.59024 -5.596
							C -6.30103 1.3857 -6.40778
							N -9.05186 -0.25643 -4.98112
							C -8.46404 -0.91883 -4.07722
							C -7.13266 -0.80815 -3.94631
							N -6.43205 -0.06935 -4.69042
							S -9.02305 -1.84811 -3.08231
							C -7.76505 -2.20273 -2.41385
							C -6.7086 -1.57972 -2.94106
							C -7.5609 -3.03768 -1.38913
							C -6.30851 -3.21636 -0.92912
							C -5.21394 -2.59745 -1.43551
							C -5.4676 -1.76461 -2.47194
							C -4.9948 1.46673 -6.25682
							C -10.28634 1.1341 -6.87669
							C -3.79585 1.50295 -6.07959
							C -11.48749 1.06665 -7.02247
							C -3.95616 -2.7909 -0.94946
							C -3.04446 -1.80466 -0.82443
							C -1.80308 -1.98689 -0.34406
							C -1.32782 -3.18074 0.06435
							C -2.23723 -4.1691 -0.06063
							C -3.4807 -3.98418 -0.53766
							C 3.82506 -3.91135 2.04013
							C 4.28373 -5.1189 2.44476
							C 5.5247 -5.27783 2.92347
							C 6.37839 -4.25712 3.03106
							C 5.96858 -3.04551 2.64
							C 4.72001 -2.90005 2.15845
							C 6.13431 -6.38472 3.3581
							C 7.38288 -6.09286 3.75518
							S 7.67739 -4.6613 3.58285
							N 5.65576 -7.55044 3.40906
							C 6.39891 -8.4749 3.85701
							C 7.65921 -8.20154 4.26475
							N 8.11941 -7.01897 4.20378
							C 5.9144 -9.73111 3.91999
							C 6.69389 -10.7153 4.39367
							C 7.94996 -10.44759 4.80311
							C 8.43502 -9.19652 4.74042
							C 9.66494 -8.96072 5.14716
							C 4.6867 -9.9852 3.51532
							C 10.79509 -8.73602 5.52238
							C 3.55273 -10.16735 3.12667
							N -6.34961 2.86557 -8.18829
							S -7.4873 3.56307 -9.24223
							N -8.7284 2.70636 -8.45666
							N 6.35087 -11.92991 4.50051
							S 7.62393 -12.85515 5.14461
							N 8.58691 -11.45619 5.22986
							C -0.06819 -3.36377 0.54579
							C 0.69348 -4.44222 0.27039
							C 1.93928 -4.61802 0.74514
							C 2.56419 -3.73833 1.55467
							C 1.7994 -2.66195 1.83019
							C 0.55649 -2.48248 1.35278
							Si -1.93416 1.51924 -5.76359
							C -1.38616 3.28278 -5.41526
							C -1.05081 0.85296 -7.28299
							C -1.57129 0.42503 -4.27699
							Si -13.35962 0.95923 -7.24248
							C -13.73702 -0.15116 -8.71144
							C -14.03516 2.68651 -7.54868
							C -14.11255 0.23912 -5.67767
							Si 12.55433 -8.37846 6.1075
							C 13.74353 -9.50211 5.18202
							C 12.65912 -8.70956 7.95496
							C 12.9563 -6.57709 5.75047
							Si 1.78436 -10.39628 2.5049
							C 1.80367 -11.5459 1.01802
							C 1.10335 -8.71439 2.00882
							C 0.74037 -11.13412 3.88235
							H -8.40326 -3.57559 -0.91976
							H -6.25394 -3.91671 -0.0828
							H -4.69336 -1.1948 -3.00243
							H -3.26045 -0.76348 -1.10399
							H -1.1965 -1.06918 -0.31408
							H -2.01495 -5.20722 0.22909
							H -4.08896 -4.90061 -0.57377
							H 3.69149 -6.04267 2.40598
							H 6.63869 -2.17064 2.70987
							H 4.4841 -1.86446 1.87293
							H 0.33779 -5.25896 -0.37583
							H 2.41519 -5.55598 0.42181
							H 2.14954 -1.83802 2.46868
							H 0.08258 -1.54535 1.68161
							H -1.93458 3.65165 -4.52049
							H -0.29007 3.27702 -5.22512
							H -1.62404 3.90768 -6.3043
							H -1.4051 -0.18496 -7.46915
							H 0.04346 0.86056 -7.08273
							H -1.29326 1.50931 -8.14771
							H -2.11955 0.83186 -3.39871
							H -1.91642 -0.60696 -4.50789
							H -0.47475 0.43548 -4.08973
							H -13.31512 -1.16013 -8.50778
							H -14.84137 -0.20804 -8.83264
							H -13.26815 0.29233 -9.61757
							H -13.78628 3.32273 -6.6707
							H -15.13778 2.61363 -7.67688
							H -13.56176 3.09122 -8.47045
							H -15.2148 0.1779 -5.81518
							H -13.68323 -0.77417 -5.51475
							H -13.86277 0.90977 -4.826
							H 13.65071 -9.29284 4.09341
							H 14.77613 -9.28442 5.53383
							H 13.47211 -10.55845 5.4009
							H 11.93707 -8.04129 8.47397
							H 13.69808 -8.49589 8.29045
							H 12.40307 -9.77683 8.1364
							H 12.87364 -6.4087 4.6539
							H 12.22839 -5.9389 6.29856
							H 13.9929 -6.37365 6.09897
							H 2.22262 -12.52618 1.33569
							H 0.75861 -11.66745 0.65656
							H 2.43813 -11.08794 0.22728
							H 1.12003 -8.05089 2.90161
							H 0.06111 -8.84883 1.64377
							H 1.74718 -8.29873 1.20243
							H 1.1731 -12.11978 4.16293
							H 0.75931 -10.43812 4.74988
							H -0.29885 -11.25798 3.50517

## Sheet: BTTQD 3
						Symbolic Z-matrix:
						Charge = 0 Multiplicity = 1
						C -11.7074 7.6623 5.89809
						C -12.89081 7.0323 5.8938
						C -12.96419 5.75425 5.4921
						C -11.86031 5.09581 5.09213
						C -10.67281 5.72853 5.0965
						C -10.60406 7.01062 5.50052
						C -11.91832 3.81518 4.68627
						C -10.82337 3.14126 4.28121
						C -9.63406 3.77913 4.28634
						C -9.57698 5.0617 4.69426
						C -10.89054 1.85635 3.87342
						C -9.78888 1.19472 3.46749
						C -8.60404 1.83892 3.47415
						C -8.53085 3.12027 3.88182
						N -9.86719 -0.01466 3.08405
						C -8.81927 -0.61257 2.70197
						C -7.6518 0.04844 2.71458
						N -7.54973 1.24557 3.09467
						S -8.64255 -1.98988 2.21347
						C -7.19686 -1.92877 1.96282
						C -6.67044 -0.74152 2.27074
						C -6.38063 -2.87375 1.48359
						C -5.07313 -2.59314 1.32717
						C -4.50604 -1.39913 1.62876
						C -5.36659 -0.47581 2.11649
						C -7.33486 3.67596 3.85766
						C -12.03739 1.20706 3.8544
						C -6.20225 4.10629 3.80338
						C -13.08912 0.60543 3.82919
						C -3.18253 -1.13134 1.44969
						C -2.70983 0.05093 1.00302
						C -1.40548 0.31133 0.8101
						C -0.42307 -0.58424 1.03624
						C -0.8933 -1.76273 1.49351
						C -2.19762 -2.02022 1.69254
						C 10.00099 -3.83863 -10.36507
						C 11.23837 -3.33931 -10.23489
						C 11.55407 -2.61487 -9.15076
						C 10.64016 -2.38314 -8.19003
						C 9.39839 -2.88429 -8.32093
						C 9.0864 -3.61066 -9.4104
						C 10.94056 -1.65863 -7.09799
						C 10.03672 -1.41625 -6.12781
						C 8.79171 -1.91921 -6.26056
						C 8.49353 -2.64586 -7.35565
						C 10.34663 -0.68623 -5.03629
						C 9.43268 -0.44871 -4.07496
						C 8.18872 -0.95238 -4.21169
						C 7.87644 -1.68292 -5.2993
						N 9.74424 0.24308 -3.05598
						C 8.87182 0.46063 -2.16625
						C 7.63906 -0.047 -2.32062
						N 7.30971 -0.73966 -3.32187
						S 8.9854 1.22505 -0.91422
						C 7.60543 1.04273 -0.44933
						C 6.87152 0.30194 -1.28331
						C 7.02596 1.51325 0.6603
						C 5.73142 1.22851 0.89294
						C 4.9552 0.48061 0.07095
						C 5.5849 0.0208 -1.03581
						C 6.64634 -2.15009 -5.38175
						C 11.55217 -0.17775 -4.87598
						C 5.50668 -2.56151 -5.42225
						C 12.65566 0.29823 -4.71934
						C 3.64324 0.21737 0.32607
						C 3.05424 -0.96855 0.06887
						C 1.75705 -1.22925 0.30399
						C 0.89592 -0.32857 0.8191
						C 1.48531 0.85461 1.08751
						C 2.78489 1.11153 0.85806
						Si -4.411 4.69296 3.68733
						C -3.80692 4.42528 1.92653
						C -3.36727 3.66902 4.86974
						C -4.32629 6.51312 4.14277
						Si -14.73138 -0.32511 3.78725
						C -16.1273 0.91123 4.02672
						C -14.7477 -1.59499 5.1727
						C -14.90368 -1.18047 2.12237
						Si 3.72537 -3.18672 -5.45531
						C 2.86328 -2.62179 -3.8827
						C 3.74114 -5.06392 -5.54641
						C 2.8576 -2.47193 -6.96142
						Si 14.3732 1.04359 -4.47596
						C 14.40857 1.96566 -2.83846
						C 14.72508 2.22735 -5.89329
						C 15.64033 -0.34473 -4.46653
						H -11.64278 8.71292 6.22746
						H -13.80024 7.56445 6.21963
						H -13.9503 5.25903 5.49794
						H -9.6423 7.55152 5.51297
						H -12.90462 3.32137 4.69271
						H -8.61279 5.59771 4.70411
						H -6.76683 -3.87294 1.21544
						H -4.49406 -3.43966 0.92989
						H -5.0729 0.54457 2.39679
						H -3.36965 0.89887 0.76551
						H -1.20061 1.3257 0.43505
						H -0.22736 -2.60471 1.73574
						H -2.40349 -3.03725 2.05887
						H 9.73731 -4.43461 -11.25494
						H 11.99317 -3.52421 -11.01755
						H 12.57928 -2.21515 -9.06794
						H 8.07518 -4.03241 -9.5415
						H 11.96552 -1.25942 -7.01593
						H 7.48202 -3.06633 -7.4852
						H 7.59375 2.1287 1.38015
						H 5.35664 1.65988 1.83263
						H 5.09475 -0.58591 -1.80907
						H 3.60859 -1.81888 -0.35326
						H 1.44658 -2.24829 0.02719
						H 0.9294 1.70137 1.5177
						H 3.09382 2.13311 1.12597
						H -4.43873 5.03171 1.24076
						H -2.74426 4.7488 1.86742
						H -3.89732 3.34279 1.68537
						H -3.74982 3.82377 5.90274
						H -2.31129 4.00927 4.78911
						H -3.45406 2.599 4.57664
						H -4.96202 7.08423 3.43061
						H -4.7013 6.63356 5.18312
						H -3.26647 6.84342 4.07011
						H -16.08357 1.65537 3.20093
						H -17.09253 0.3588 4.00312
						H -15.98851 1.41227 5.01023
						H -13.90335 -2.30145 5.01237
						H -15.7194 -2.13564 5.14068
						H -14.63093 -1.06077 6.14142
						H -15.87396 -1.72418 2.10673
						H -14.87828 -0.40591 1.32427
						H -14.05648 -1.8915 2.00286
						H 2.88528 -1.50994 -3.85099
						H 1.81371 -2.98961 -3.9027
						H 3.40843 -3.04839 -3.01191
						H 4.27074 -5.36659 -6.47672
						H 2.68822 -5.42245 -5.56312
						H 4.27161 -5.45535 -4.65037
						H 1.80937 -2.84421 -6.9709
						H 2.87605 -1.36224 -6.88439
						H 3.39929 -2.8091 -7.8726
						H 14.18366 1.24336 -2.02276
						H 15.42282 2.40224 -2.70385
						H 13.6396 2.76894 -2.87025
						H 14.68074 1.65688 -6.8473
						H 15.73912 2.65999 -5.74466
						H 13.95399 3.0291 -5.88196
						H 15.4006 -1.03458 -3.62731
						H 15.58287 -0.87993 -5.4401
						H 16.64909 0.10282 -4.32683
