# Supplementary material for: Molecular near-infrared triplet-triplet annihilation upconversion with eigen oxygen immunity
Source: Nat Commun. 2024 Mar 9;15:2157. doi: 10.1038/s41467-024-46541-z (PMC10924867; doi:10.1038/s41467-024-46541-z)
Supplement: Supplementary file 6 — Source Data [file 41467_2024_46541_MOESM6_ESM.xlsx]

## Sheet: Figure 1c
IR806		Cy7		BTTQD 1		BTTQD 2		BTTQD 3		BTTQD 1		BTTQD 2		BTTQD 3
wavelength	Abs	wavelength	Abs	wavelength	Abs	wavelength	Abs	wavelength	Abs	wavelength	Intensity	wavelength	Intensity	wavelength	Intensity
1000	0.000478031	1000	-0.000679682	1000	-0.00012932	1000	0.00132	1000	-8.04448e-05	500	0	500	9.75809e-05	500	0.00053941
999	0.000487155	999	-0.00066508	999	-0.000123539	999	0.00134	999	-6.72328e-05	502	6.48606e-05	502	7.4263e-05	502	0.00055181
998	0.000515399	998	-0.000648989	998	-0.000103253	998	0.00135	998	-6.47702e-05	504	6.56708e-05	504	0.000137833	504	0.000593058
997	0.000477792	997	-0.000639206	997	-0.000141778	997	0.00134	997	-8.94257e-05	506	0.000235102	506	8.88048e-05	506	0.000543131
996	0.000518105	996	-0.000625183	996	-0.00013025	996	0.00132	996	-0.000100458	508	0.000370482	508	0.000122274	508	0.000552037
995	0.00049829	995	-0.000648281	995	-0.000128745	995	0.00134	995	-8.02238e-05	510	0.000203308	510	0.000150028	510	0.000649751
994	0.000485441	994	-0.000636621	994	-0.000146459	994	0.00132	994	-7.95924e-05	512	0.000139747	512	6.61929e-05	512	0.00064879
993	0.000485269	993	-0.000639623	993	-0.000150363	993	0.00132	993	-9.19351e-05	514	0.00021113	514	0.000141005	514	0.000593658
992	0.000514428	992	-0.000656326	992	-0.000156431	992	0.00132	992	-8.95204e-05	516	0.000250485	516	0.000115806	516	0.000574228
991	0.000493547	991	-0.000631187	991	-0.000157817	991	0.00131	991	-0.000108474	518	0.000253131	518	0.000165969	518	0.000500546
990	0.000512484	990	-0.00065484	990	-0.000160318	990	0.0013	990	-0.000117406	520	0.000183363	520	0.000119162	520	0.000475627
989	0.000493309	989	-0.000649795	989	-0.000170373	989	0.00131	989	-0.000110999	522	0.000187232	522	0.000106835	522	0.000551737
988	0.000509617	988	-0.000642694	988	-0.000186628	988	0.00128	988	-0.000134952	524	0.000189	524	0.000144795	524	0.000529054
987	0.000523783	987	-0.000648308	987	-0.00018727	987	0.00129	987	-0.000127899	526	0.000114891	526	0.000124819	526	0.000482023
986	0.000490937	986	-0.000650393	986	-0.000192356	986	0.00129	986	-0.000132017	528	7.81122e-05	528	0.000141434	528	0.000514975
985	0.000527661	985	-0.00066037	985	-0.000189619	985	0.00131	985	-0.000141326	530	7.92721e-05	530	0.000189091	530	0.000538235
984	0.0004977	984	-0.00064382	984	-0.000197915	984	0.0013	984	-0.000135836	532	8.06163e-05	532	0.000107574	532	0.000482418
983	0.000487155	983	-0.000660801	983	-0.000205146	983	0.00131	983	-0.000127631	534	0.000165154	534	0.000172043	534	0.000404551
982	0.0004973	982	-0.000665886	982	-0.000205501	982	0.00131	982	-0.000138786	536	0.00024964	536	0.000166694	536	0.00043423
981	0.000499233	981	-0.000654812	981	-0.00021856	981	0.00128	981	-0.00015756	538	0.00025367	538	0.000217802	538	0.000484885
980	0.00048646	980	-0.000640915	980	-0.000220418	980	0.0013	980	-0.000156282	540	0.000301397	540	0.000295165	540	0.000441103
979	0.000515009	979	-0.000644237	979	-0.000210603	979	0.0013	979	-0.000159153	542	0.000304813	542	0.000233126	542	0.000437957
978	0.000503596	978	-0.000659272	978	-0.00020523	978	0.00129	978	-0.000144308	544	0.00022104	544	0.000567148	544	0.000544921
977	0.000490765	977	-0.000642597	977	-0.000249099	977	0.00129	977	-0.000153821	546	0.000226179	546	0.000748095	546	0.000648428
976	0.000498557	976	-0.000664455	976	-0.000239894	976	0.00129	976	-0.000143661	548	0.000647931	548	0.00094493	548	0.000676795
975	0.000492213	975	-0.000658536	975	-0.000235772	975	0.0013	975	-0.000128136	550	0.00131	550	0.0011	550	0.000619888
974	0.000480069	974	-0.000643598	974	-0.000242664	974	0.00128	974	-0.000107196	552	0.00142	552	0.00146	552	0.000581717
973	0.000494118	973	-0.000635148	973	-0.000224134	973	0.0013	973	-7.34995e-05	554	0.00125	554	0.00179	554	0.000643549
972	0.000489584	972	-0.000645029	972	-0.000248761	972	0.00128	972	-4.21942e-05	556	0.00178	556	0.00227	556	0.000666282
971	0.000483383	971	-0.000650657	971	-0.000216211	971	0.0013	971	9.11331e-06	558	0.00296	558	0.00308	558	0.000625368
970	0.00048004	970	-0.000640262	970	-0.000224016	970	0.00128	970	5.33305e-05	560	0.00381	560	0.00358	560	0.000623227
969	0.000487574	969	-0.000634147	969	-0.000197357	969	0.00127	969	0.000154371	562	0.0044	562	0.00484	562	0.000675733
968	0.000453812	968	-0.000617051	968	-0.00018624	968	0.00128	968	0.000210896	564	0.00575	564	0.00752	564	0.000736065
967	0.000456764	967	-0.00063266	967	-0.000136453	967	0.0013	967	0.00030092	566	0.00741	566	0.00893	566	0.000806186
966	0.000472764	966	-0.000624779	966	-0.000127985	966	0.00129	966	0.000318572	568	0.00868	568	0.01107	568	0.000877999
965	0.000479031	965	-0.000622361	965	-7.16843e-05	965	0.00128	965	0.000350809	570	0.01267	570	0.01624	570	0.000863859
964	0.000476249	964	-0.000678404	964	-4.98513e-05	964	0.00129	964	0.000318318	572	0.01877	572	0.02076	572	0.000805221
963	0.000505768	963	-0.000717048	963	-1.43973e-05	963	0.00127	963	0.000261977	574	0.02465	574	0.02782	574	0.000867347
962	0.000512637	962	-0.000764606	962	-8.35771e-06	962	0.00127	962	0.000219027	576	0.03306	576	0.03867	576	0.00116
961	0.000523069	961	-0.000834665	961	-3.55293e-06	961	0.00128	961	0.000119241	578	0.04385	578	0.05015	578	0.00152
960	0.00052747	960	-0.00087506	960	-2.09948e-05	960	0.00127	960	6.87839e-05	580	0.0585	580	0.06608	580	0.00206
959	0.000549747	959	-0.000892881	959	-6.72537e-05	959	0.00126	959	-4.89606e-07	582	0.07953	582	0.08776	582	0.00293
958	0.000555398	958	-0.000869942	958	-0.000102712	958	0.00126	958	-5.62296e-05	584	0.10607	584	0.1147	584	0.00385
957	0.000533873	957	-0.000847359	957	-0.000150499	957	0.00127	957	-7.7209e-05	586	0.13862	586	0.14741	586	0.0048
956	0.00055818	956	-0.000817445	956	-0.000189011	956	0.00125	956	-0.000111015	588	0.17879	588	0.19311	588	0.00605
955	0.000553682	955	-0.000763578	955	-0.000207055	955	0.00125	955	-0.000119521	590	0.22942	590	0.24747	590	0.00755
954	0.000556798	954	-0.000728366	954	-0.00022986	954	0.00127	954	-0.000133737	592	0.29056	592	0.31721	592	0.009
953	0.000556112	953	-0.000723964	953	-0.000249572	953	0.00127	953	-0.000120104	594	0.35518	594	0.39368	594	0.01032
952	0.000541448	952	-0.000700367	952	-0.000265041	952	0.00128	952	-0.000118558	596	0.42106	596	0.48177	596	0.01178
951	0.000555912	951	-0.000672236	951	-0.000249757	951	0.00131	951	-8.8163e-05	598	0.50247	598	0.57212	598	0.01355
950	0.000549004	950	-0.000687476	950	-0.000287044	950	0.00131	950	-8.45959e-05	600	0.60509	600	0.66815	600	0.01513
949	0.000525584	949	-0.000667164	949	-0.000298272	949	0.0013	949	-8.94414e-05	602	0.70161	602	0.76603	602	0.01644
948	0.000575572	948	-0.0006593	948	-0.000269111	948	0.00132	948	-7.77456e-05	604	0.7759	604	0.83824	604	0.01756
947	0.000572856	947	-0.000647336	947	-0.000307287	947	0.0013	947	-8.7579e-05	606	0.8461	606	0.90953	606	0.01871
946	0.000573418	946	-0.000658564	946	-0.000314428	946	0.0013	946	-9.9779e-05	608	0.91303	608	0.95963	608	0.02063
945	0.000624975	945	-0.000653936	945	-0.000301496	945	0.0013	945	-6.7438e-05	610	0.95621	610	0.98075	610	0.02355
944	0.000577068	944	-0.000654993	944	-0.000281404	944	0.00133	944	-5.3609e-05	612	0.97104	612	1	612	0.02714
943	0.000623545	943	-0.000649295	943	-0.000301446	943	0.00132	943	-6.12025e-05	614	0.98304	614	0.99977	614	0.032
942	0.000615643	942	-0.000639845	942	-0.000291197	942	0.00133	942	-5.17618e-05	616	1.00005	616	0.98974	616	0.03877
941	0.000625252	941	-0.000654756	941	-0.00032854	941	0.00131	941	-6.5591e-05	618	0.99679	618	0.97032	618	0.04724
940	0.000614594	940	-0.00064621	940	-0.000315812	940	0.00132	940	-8.57955e-05	620	0.97843	620	0.94471	620	0.05921
939	0.000628713	939	-0.000652436	939	-0.00030857	939	0.00133	939	-8.59691e-05	622	0.96345	622	0.90902	622	0.07565
938	0.000666136	938	-0.000644362	938	-0.000302459	938	0.00134	938	-8.41698e-05	624	0.93935	624	0.88886	624	0.09702
937	0.000669235	937	-0.000642708	937	-0.000321552	937	0.00133	937	-9.35608e-05	626	0.90202	626	0.86577	626	0.12358
936	0.000689529	936	-0.000637288	936	-0.000295418	936	0.00133	936	-9.637e-05	628	0.86874	628	0.84337	628	0.15547
935	0.000701422	935	-0.000652144	935	-0.00032194	935	0.00132	935	-0.00011982	630	0.85102	630	0.82276	630	0.195
934	0.000723294	934	-0.00063266	934	-0.000311086	934	0.00132	934	-0.000124254	632	0.84962	632	0.81039	632	0.2405
933	0.000723456	933	-0.00064104	933	-0.000303016	933	0.00134	933	-0.000104403	634	0.83414	634	0.81135	634	0.29043
932	0.000724973	932	-0.000627406	932	-0.000307692	932	0.00134	932	-0.000107054	636	0.81638	636	0.78921	636	0.3475
931	0.000733406	931	-0.000632424	931	-0.000317602	931	0.00136	931	-0.000120388	638	0.8316	638	0.79093	638	0.40961
930	0.000739855	930	-0.000619484	930	-0.000323054	930	0.00134	930	-0.000132144	640	0.84396	640	0.78284	640	0.47562
929	0.000776818	929	-0.000624057	929	-0.000315475	929	0.00136	929	-0.000128215	642	0.83972	642	0.78098	642	0.54826
928	0.000801067	928	-0.000625794	928	-0.000311406	928	0.00135	928	-0.000123008	644	0.82905	644	0.78072	644	0.62451
927	0.00081881	927	-0.000627073	927	-0.000324033	927	0.00134	927	-0.000130834	646	0.82237	646	0.77151	646	0.69859
926	0.000843895	926	-0.000623125	926	-0.00032611	926	0.00135	926	-0.00013115	648	0.82787	648	0.77513	648	0.76895
925	0.000855285	925	-0.000616078	925	-0.000320759	925	0.00136	925	-0.000128041	650	0.8298	650	0.76279	650	0.83446
924	0.000877454	924	-0.000608224	924	-0.000324405	924	0.00136	924	-0.000122929	652	0.82668	652	0.75138	652	0.88863
923	0.000893048	923	-0.00061195	923	-0.000327443	923	0.00136	923	-0.000130345	654	0.81023	654	0.74625	654	0.92519
922	0.000916207	922	-0.00059891	922	-0.000323426	922	0.00137	922	-0.000124964	656	0.78784	656	0.72846	656	0.95323
921	0.000933399	921	-0.000607126	921	-0.000324877	921	0.00136	921	-0.000131607	658	0.78655	658	0.71655	658	0.97952
920	0.000978537	920	-0.000594503	920	-0.000332963	920	0.00134	920	-0.00015035	660	0.79139	660	0.70219	660	0.99649
919	0.00101	919	-0.000589039	919	-0.000318345	919	0.00136	919	-0.000125327	662	0.76068	662	0.6736	662	1.00001
918	0.00106	918	-0.000582713	918	-0.000329081	918	0.00135	918	-0.000134526	664	0.71763	664	0.64451	664	0.98919
917	0.00108	917	-0.000595017	917	-0.000342381	917	0.00135	917	-0.000136688	666	0.7052	666	0.62069	666	0.97157
916	0.00112	916	-0.000563899	916	-0.000346618	916	0.00134	916	-0.000132128	668	0.69083	668	0.60135	668	0.94318
915	0.00115	915	-0.000574273	915	-0.000339512	915	0.00136	915	-0.000108096	670	0.6483	670	0.5757	670	0.89985
914	0.00117	914	-0.000555819	914	-0.000331545	914	0.00137	914	-0.000104608	672	0.60589	672	0.5416	672	0.8576
913	0.00119	913	-0.000562494	913	-0.00034039	913	0.00137	913	-0.000118116	674	0.57324	674	0.51715	674	0.82442
912	0.00126	912	-0.000544831	912	-0.0003452	912	0.00138	912	-0.000110684	676	0.55329	676	0.49354	676	0.79146
911	0.0013	911	-0.000532716	911	-0.000348778	911	0.00137	911	-9.5139e-05	678	0.54428	678	0.46723	678	0.75489
910	0.00137	910	-0.000525761	910	-0.000342753	910	0.00137	910	-0.000101341	680	0.51714	680	0.45254	680	0.72189
909	0.00143	909	-0.0005057	909	-0.000332895	909	0.00138	909	-9.64332e-05	682	0.48612	682	0.43694	682	0.69129
908	0.00149	908	-0.000506423	908	-0.000346128	908	0.00136	908	-0.00010232	684	0.45895	684	0.41273	684	0.66133
907	0.00155	907	-0.00047986	907	-0.000334161	907	0.00139	907	-7.78404e-05	686	0.43528	686	0.39144	686	0.63496
906	0.0016	906	-0.000469965	906	-0.000346904	906	0.00138	906	-7.15106e-05	688	0.42598	688	0.38144	688	0.61495
905	0.00162	905	-0.000475963	905	-0.000356254	905	0.00139	905	-7.75247e-05	690	0.41899	690	0.37496	690	0.59999
904	0.0017	904	-0.000460347	904	-0.000337756	904	0.0014	904	-6.67118e-05	692	0.41706	692	0.34738	692	0.58343
903	0.0018	903	-0.000443295	903	-0.000355276	903	0.00139	903	-7.75562e-05	694	0.40588	694	0.33906	694	0.57509
902	0.0019	902	-0.000423679	902	-0.000349504	902	0.00138	902	-8.09341e-05	696	0.38896	696	0.3219	696	0.57913
901	0.00199	901	-0.000415882	901	-0.000341807	901	0.0014	901	-7.66092e-05	698	0.37757	698	0.31636	698	0.57956
900	0.00212	900	-0.000384911	900	-0.00033298	900	0.0014	900	-7.87401e-05	700	0.35248	700	0.30047	700	0.58262
899	0.0022	899	-0.000361371	899	-0.000366886	899	0.00139	899	-7.0895e-05	702	0.33971	702	0.28796	702	0.5914
898	0.00233	898	-0.00033359	898	-0.000353436	898	0.00139	898	-7.58041e-05	704	0.33668	704	0.27856	704	0.60052
897	0.00242	897	-0.000341072	897	-0.00034493	897	0.00139	897	-6.10762e-05	706	0.32206	706	0.26992	706	0.60804
896	0.00256	896	-0.00030905	896	-0.000350212	896	0.0014	896	-5.99238e-05	708	0.31971	708	0.25558	708	0.609
895	0.00268	895	-0.000280644	895	-0.000359579	895	0.00141	895	-7.41625e-05	710	0.30945	710	0.24556	710	0.61256
894	0.00284	894	-0.000242651	894	-0.000347816	894	0.00142	894	-6.84956e-05	712	0.28028	712	0.24011	712	0.62503
893	0.00304	893	-0.000221369	893	-0.00036017	893	0.00139	893	-0.000109453	714	0.25594	714	0.22551	714	0.63638
892	0.00323	892	-0.000199205	892	-0.000364355	892	0.00139	892	-0.00010303	716	0.23896	716	0.21588	716	0.63297
891	0.00344	891	-0.000140448	891	-0.000371561	891	0.00136	891	-0.000114487	718	0.23546	718	0.20838	718	0.62016
890	0.00369	890	-9.75366e-05	890	-0.000364996	890	0.00137	890	-0.000108995	720	0.23357	720	0.20238	720	0.61166
889	0.00392	889	-5.95261e-05	889	-0.000369924	889	0.00137	889	-0.00011384	722	0.22164	722	0.19361	722	0.60891
888	0.00414	888	-1.5286e-05	888	-0.000356221	888	0.00139	888	-0.000109011	724	0.21658	724	0.18073	724	0.59983
887	0.00442	887	2.43025e-05	887	-0.000366296	887	0.00138	887	-0.000133406	726	0.21162	726	0.18002	726	0.58489
886	0.00472	886	6.6435e-05	886	-0.00038641	886	0.00137	886	-0.000132601	728	0.20319	728	0.16939	728	0.57171
885	0.00506	885	0.000125948	885	-0.000408967	885	0.00137	885	-0.000155225	730	0.19864	730	0.15953	730	0.56084
884	0.00544	884	0.000167649	884	-0.000416069	884	0.00136	884	-0.000146801	732	0.18327	732	0.14983	732	0.54483
883	0.00582	883	0.00022281	883	-0.000397444	883	0.00138	883	-0.000139875	734	0.16995	734	0.14209	734	0.51299
882	0.00626	882	0.00029564	882	-0.000388856	882	0.0014	882	-0.000108853	736	0.17106	736	0.131	736	0.4839
881	0.00672	881	0.000362355	881	-0.000388198	881	0.00141	881	-6.39966e-05	738	0.16169	738	0.12551	738	0.46686
880	0.00723	880	0.000438533	880	-0.000404159	880	0.00139	880	-7.02794e-05	740	0.14734	740	0.12701	740	0.45089
879	0.0078	879	0.000535148	879	-0.000379677	879	0.00143	879	-4.38046e-05	742	0.1398	742	0.11664	742	0.43226
878	0.0084	878	0.000620907	878	-0.00038997	878	0.00143	878	-4.92042e-05	744	0.12774	744	0.11516	744	0.41226
877	0.00907	877	0.000720076	877	-0.000374142	877	0.00141	877	-6.34283e-05	746	0.12432	746	0.10459	746	0.39141
876	0.00982	876	0.000817501	876	-0.000383372	876	0.00141	876	-6.98374e-05	748	0.12977	748	0.10095	748	0.37257
875	0.01067	875	0.000945106	875	-0.000385937	875	0.00139	875	-8.50063e-05	750	0.13029	750	0.09683	750	0.35738
874	0.01153	874	0.00108	874	-0.000402117	874	0.00138	874	-0.000107922	752	0.12563	752	0.09174	752	0.33886
873	0.01251	873	0.00121	873	-0.000389548	873	0.00137	873	-0.000110747	754	0.11473	754	0.08951	754	0.31478
872	0.01363	872	0.00138	872	-0.000394407	872	0.00134	872	-0.000122298	756	0.10653	756	0.08556	756	0.29842
871	0.01478	871	0.00156	871	-0.000404294	871	0.00135	871	-0.000125485	758	0.10025	758	0.07901	758	0.29364
870	0.01606	870	0.00176	870	-0.000407735	870	0.00134	870	-0.000125122	760	0.09542	760	0.07549	760	0.27975
869	0.01748	869	0.00198	869	-0.000419949	869	0.00132	869	-0.000143551	762	0.08777	762	0.07195	762	0.25836
868	0.01901	868	0.0022	868	-0.000395386	868	0.00134	868	-0.000144923	764	0.07297	764	0.06605	764	0.24402
867	0.02071	867	0.00244	867	-0.000403568	867	0.00134	867	-0.0001592	766	0.06886	766	0.06098	766	0.23413
866	0.02265	866	0.00273	866	-0.000403281	866	0.00132	866	-0.000171236	768	0.07455	768	0.06607	768	0.2233
865	0.02477	865	0.00305	865	-0.000397478	865	0.0013	865	-0.000191834	770	0.08282	770	0.05834	770	0.21763
864	0.02697	864	0.0034	864	-0.000400295	864	0.0013	864	-0.000194184	772	0.08552	772	0.0556	772	0.22273
863	0.02949	863	0.00378	863	-0.000397258	863	0.0013	863	-0.000200334	774	0.08047	774	0.05144	774	0.22427
862	0.03217	862	0.0042	862	-0.000421535	862	0.00126	862	-0.000234393	776	0.0773	776	0.05278	776	0.21523
861	0.03503	861	0.00464	861	-0.00042091	861	0.00125	861	-0.000229726	778	0.07122	778	0.04817	778	0.20727
860	0.03842	860	0.00518	860	-0.000430559	860	0.00125	860	-0.000229679	780	0.06571	780	0.04295	780	0.20069
859	0.0421	859	0.00577	859	-0.00041504	859	0.00122	859	-0.000256274	782	0.06645	782	0.04534	782	0.19065
858	0.04593	858	0.00642	858	-0.00040232	858	0.00123	858	-0.000271028	784	0.06339	784	0.03843	784	0.18753
857	0.05026	857	0.00711	857	-0.000421315	857	0.0012	857	-0.000292304	786	0.04807	786	0.04099	786	0.18941
856	0.05497	856	0.00789	856	-0.000430002	856	0.00117	856	-0.000332326	788	0.03497	788	0.03713	788	0.18217
855	0.05983	855	0.00873	855	-0.000439128	855	0.00114	855	-0.000351655	790	0.04044	790	0.03667	790	0.16833
854	0.06551	854	0.00967	854	-0.000416086	854	0.00114	854	-0.000353781	792	0.04869	792	0.03733	792	0.15694
853	0.07178	853	0.01081	853	-0.000422311	853	0.00109	853	-0.000388147	794	0.04825	794	0.03689	794	0.1557
852	0.07811	852	0.01199	852	-0.00042005	852	0.0011	852	-0.000386037	796	0.04221	796	0.03547	796	0.15738
851	0.08529	851	0.0133	851	-0.000433865	851	0.00106	851	-0.00042233	798	0.03354	798	0.03279	798	0.1497
850	0.09299	850	0.01478	850	-0.000437846	850	0.00103	850	-0.000455655	800	0.03243	800	0.03337	800	0.1411
849	0.101	849	0.01644	849	-0.000441944	849	0.001	849	-0.000482724
848	0.10995	848	0.01813	848	-0.0004537	848	0.000944923	848	-0.000546724
847	0.11988	847	0.02021	847	-0.000448623	847	0.000918824	847	-0.000570158
846	0.13055	846	0.02261	846	-0.000456837	846	0.000852937	846	-0.00063542
845	0.14136	845	0.02497	845	-0.000444002	845	0.00082073	845	-0.000669477
844	0.15333	844	0.02781	844	-0.000431369	844	0.000781502	844	-0.000695796
843	0.16593	843	0.03083	843	-0.000450765	843	0.000712504	843	-0.000766759
842	0.17893	842	0.03399	842	-0.000449956	842	0.000658337	842	-0.00081174
841	0.19399	841	0.03791	841	-0.000429513	841	0.000609371	841	-0.000872129
840	0.20959	840	0.04216	840	-0.000429362	840	0.000546714	840	-0.00093304
839	0.22565	839	0.04664	839	-0.000424605	839	0.000479334	839	-0.001
838	0.24291	838	0.05168	838	-0.000426747	838	0.000405325	838	-0.00108
837	0.26129	837	0.05718	837	-0.000420691	837	0.000304231	837	-0.00117
836	0.27945	836	0.06282	836	-0.000422277	836	0.000226954	836	-0.00124
835	0.30001	835	0.06939	835	-0.000400447	835	0.000159013	835	-0.00133
834	0.3218	834	0.07688	834	-0.000425718	834	3.65636e-05	834	-0.00141
833	0.34316	833	0.08468	833	-0.000399519	833	-4.89005e-05	833	-0.00152
832	0.36622	832	0.09304	832	-0.000377416	832	-0.000122888	832	-0.00158
831	0.39021	831	0.102	831	-0.000382529	831	-0.000229349	831	-0.00167
830	0.41438	830	0.11168	830	-0.00036854	830	-0.000331607	830	-0.00178
829	0.44009	829	0.12185	829	-0.000360473	829	-0.000432136	829	-0.00188
828	0.46757	828	0.13364	828	-0.000343411	828	-0.000558111	828	-0.00198
827	0.49529	827	0.14616	827	-0.000331106	827	-0.000675088	827	-0.0021
826	0.5226	826	0.15845	826	-0.000318243	826	-0.000765366	826	-0.0022
825	0.55128	825	0.17241	825	-0.000303337	825	-0.000892561	825	-0.00231
824	0.58008	824	0.18675	824	-0.000255094	824	-0.000975483	824	-0.00239
823	0.61002	823	0.20144	823	-0.000256547	823	-0.0011	823	-0.0025
822	0.64101	822	0.21833	822	-0.00022758	822	-0.00118	822	-0.00259
821	0.67261	821	0.23596	821	-0.000193252	821	-0.00129	821	-0.00268
820	0.7021	820	0.25385	820	-0.000184668	820	-0.0014	820	-0.00278
819	0.73171	819	0.27266	819	-0.000150634	819	-0.00148	819	-0.00287
818	0.76434	818	0.29285	818	-0.000113988	818	-0.00156	818	-0.00296
817	0.79016	817	0.31252	817	-8.76807e-05	817	-0.00163	817	-0.00301
816	0.82125	816	0.3348	816	-6.50722e-05	816	-0.00172	816	-0.0031
815	0.84818	815	0.35838	815	-4.47097e-05	815	-0.00179	815	-0.00317
814	0.87595	814	0.38167	814	1.91958e-05	814	-0.00182	814	-0.0032
813	0.89849	813	0.40599	813	1.95935e-05	813	-0.00189	813	-0.00327
812	0.92282	812	0.43116	812	5.38886e-05	812	-0.00192	812	-0.00331
811	0.9397	811	0.45661	811	7.15174e-05	811	-0.00197	811	-0.00334
810	0.96007	810	0.48296	810	8.7337e-05	810	-0.00199	810	-0.00337
809	0.9692	809	0.51127	809	0.000120116	809	-0.00201	809	-0.00339
808	0.98264	808	0.54152	808	0.000129328	808	-0.00201	808	-0.0034
807	0.98763	807	0.56723	807	0.000172187	807	-0.00201	807	-0.00339
806	0.99799	806	0.5968	806	0.00017953	806	-0.00201	806	-0.00341
805	0.99229	805	0.6249	805	0.000176634	805	-0.00199	805	-0.00338
804	0.99324	804	0.65371	804	0.000209823	804	-0.00196	804	-0.00336
803	0.98761	803	0.6817	803	0.000226471	803	-0.0019	803	-0.00333
802	0.97968	802	0.70962	802	0.000229928	802	-0.00186	802	-0.0033
801	0.96488	801	0.7367	801	0.000258503	801	-0.00181	801	-0.00324
800	0.95386	800	0.76054	800	0.000263673	800	-0.00177	800	-0.0032
799	1.00028	799	0.96706	799	-0.000312656	799	-0.00165	799	-0.00432
798	0.97809	798	0.96903	798	-0.00027367	798	-0.00151	798	-0.0042
797	0.95964	797	0.9804	797	-0.000286048	797	-0.00137	797	-0.0041
796	0.93862	796	0.98827	796	-0.000255567	796	-0.00128	796	-0.00401
795	0.91722	795	0.9924	795	-0.000269145	795	-0.00124	795	-0.00395
794	0.89478	794	0.99812	794	-0.000202409	794	-0.00105	794	-0.00382
793	0.87145	793	1.00022	793	-0.000299133	793	-0.00107	793	-0.0038
792	0.84815	792	0.99641	792	-0.000304316	792	-0.000992038	792	-0.0037
791	0.82418	791	0.99801	791	-0.000365722	791	-0.000921683	791	-0.00363
790	0.80055	790	0.99774	790	-0.000273957	790	-0.000791431	790	-0.00348
789	0.77604	789	0.9918	789	-0.000310039	789	-0.000653825	789	-0.00335
788	0.75194	788	0.98076	788	-0.000292464	788	-0.000569163	788	-0.00332
787	0.72837	787	0.97594	787	-0.000265379	787	-0.000454564	787	-0.00317
786	0.7052	786	0.96593	786	-0.000358887	786	-0.000373399	786	-0.00318
785	0.68215	785	0.95426	785	-0.000367713	785	-0.000293117	785	-0.00304
784	0.65988	784	0.93917	784	-0.000300247	784	-0.000198022	784	-0.00292
783	0.63848	783	0.92019	783	-0.000337048	783	-0.000165993	783	-0.00291
782	0.61761	782	0.90591	782	-0.000362819	782	-2.34276e-05	782	-0.00278
781	0.59691	781	0.88354	781	-0.000370886	781	5.27897e-05	781	-0.00272
780	0.57728	780	0.86236	780	-0.000345588	780	0.000127395	780	-0.00265
779	0.55864	779	0.83817	779	-0.000352862	779	0.000194973	779	-0.00255
778	0.54032	778	0.81451	778	-0.000421231	778	0.000148719	778	-0.00251
777	0.52243	777	0.78958	777	-0.000360406	777	0.000368098	777	-0.00244
776	0.50584	776	0.76416	776	-0.000418414	776	0.000399804	776	-0.0024
775	0.48975	775	0.73753	775	-0.000412037	775	0.000395896	775	-0.00233
774	0.47451	774	0.71239	774	-0.000431318	774	0.000406693	774	-0.00228
773	0.45943	773	0.68615	773	-0.000423491	773	0.000503524	773	-0.00223
772	0.44536	772	0.66018	772	-0.000390847	772	0.000602557	772	-0.0022
771	0.43189	771	0.63549	771	-0.000455218	771	0.000607346	771	-0.00216
770	0.41925	770	0.61141	770	-0.00037394	770	0.000659868	770	-0.00205
769	0.40688	769	0.58704	769	-0.000468371	769	0.000663009	769	-0.0021
768	0.39541	768	0.56386	768	-0.000458051	768	0.000745947	768	-0.00198
767	0.3846	767	0.54188	767	-0.000494507	767	0.000738182	767	-0.00197
766	0.37423	766	0.52027	766	-0.000486734	766	0.000773735	766	-0.00191
765	0.36456	765	0.49942	765	-0.000420269	765	0.000851361	765	-0.00187
764	0.35553	764	0.4799	764	-0.000445571	764	0.000841042	764	-0.00186
763	0.34717	763	0.46108	763	-0.000464661	763	0.000863871	763	-0.0018
762	0.33909	762	0.44289	762	-0.000489921	762	0.00092972	762	-0.00181
761	0.33182	761	0.42577	761	-0.000468118	761	0.000985466	761	-0.00175
760	0.32488	760	0.40938	760	-0.000546679	760	0.000903803	760	-0.00182
759	0.31867	759	0.39398	759	-0.000500374	759	0.000932056	759	-0.00173
758	0.3128	758	0.37916	758	-0.000534662	758	0.000927606	758	-0.00173
757	0.30745	757	0.36511	757	-0.000523807	757	0.00101	757	-0.00169
756	0.30258	756	0.35201	756	-0.000530398	756	0.000972238	756	-0.00165
755	0.29807	755	0.33966	755	-0.000523318	755	0.00101	755	-0.00168
754	0.29398	754	0.32783	754	-0.000498874	754	0.00102	754	-0.00162
753	0.29027	753	0.31671	753	-0.00051934	753	0.00105	753	-0.00159
752	0.28688	752	0.30636	752	-0.000550421	752	0.00107	752	-0.00158
751	0.28381	751	0.29678	751	-0.000549949	751	0.00104	751	-0.0016
750	0.28092	750	0.28759	750	-0.000536297	750	0.00108	750	-0.00155
749	0.27841	749	0.27904	749	-0.000505685	749	0.00114	749	-0.00154
748	0.27619	748	0.27133	748	-0.000522644	748	0.00111	748	-0.00152
747	0.27396	747	0.26417	747	-0.000564358	747	0.00107	747	-0.00151
746	0.27197	746	0.25739	746	-0.000521632	746	0.00113	746	-0.0015
745	0.27012	745	0.2513	745	-0.000548735	745	0.00111	745	-0.0015
744	0.2684	744	0.24572	744	-0.000537831	744	0.00111	744	-0.00148
743	0.26664	743	0.24071	743	-0.000535488	743	0.00114	743	-0.00145
742	0.2651	742	0.23611	742	-0.000556926	742	0.00111	742	-0.00146
741	0.26334	741	0.23195	741	-0.000574671	741	0.00114	741	-0.00143
740	0.26163	740	0.22825	740	-0.000525341	740	0.00116	740	-0.0014
739	0.25989	739	0.22493	739	-0.000507202	739	0.00117	739	-0.00143
738	0.2581	738	0.22192	738	-0.000511433	738	0.00119	738	-0.00137
737	0.25613	737	0.21917	737	-0.000532235	737	0.00121	737	-0.00142
736	0.25413	736	0.21684	736	-0.000545567	736	0.00121	736	-0.00139
735	0.25191	735	0.21475	735	-0.000541859	735	0.00123	735	-0.00137
734	0.24963	734	0.2128	734	-0.000499565	734	0.00124	734	-0.00137
733	0.24706	733	0.21106	733	-0.000525374	733	0.00124	733	-0.00132
732	0.24443	732	0.20946	732	-0.000487999	732	0.00125	732	-0.00131
731	0.24148	731	0.20794	731	-0.000560162	731	0.00122	731	-0.00133
730	0.2384	730	0.20647	730	-0.000533668	730	0.00126	730	-0.0013
729	0.23507	729	0.20511	729	-0.000537831	729	0.00128	729	-0.00126
728	0.23161	728	0.20371	728	-0.000535151	728	0.00132	728	-0.00125
727	0.22795	727	0.20231	727	-0.000523217	727	0.00133	727	-0.00124
726	0.22414	726	0.20083	726	-0.000523453	726	0.00135	726	-0.00121
725	0.22014	725	0.19923	725	-0.000566094	725	0.0013	725	-0.00122
724	0.21594	724	0.1976	724	-0.000538218	724	0.00135	724	-0.00116
723	0.2116	723	0.19583	723	-0.000540544	723	0.00136	723	-0.00117
722	0.20716	722	0.19391	722	-0.000542516	722	0.00141	722	-0.00113
721	0.20264	721	0.19177	721	-0.000527886	721	0.00142	721	-0.00111
720	0.19799	720	0.18952	720	-0.000522694	720	0.00145	720	-0.00109
719	0.19331	719	0.18709	719	-0.000506561	719	0.00148	719	-0.00105
718	0.18855	718	0.18439	718	-0.00052674	718	0.0015	718	-0.00105
717	0.18382	717	0.18159	717	-0.000496463	717	0.00154	717	-0.000974217
716	0.17906	716	0.17858	716	-0.000524262	716	0.00155	716	-0.000976553
715	0.17427	715	0.17532	715	-0.000540915	715	0.00153	715	-0.000960764
714	0.16951	714	0.1719	714	-0.000535977	714	0.00157	714	-0.000926092
713	0.16486	713	0.1684	713	-0.000536213	713	0.00156	713	-0.000907788
712	0.16027	712	0.16479	712	-0.000542988	712	0.00161	712	-0.00090556
711	0.15562	711	0.16088	711	-0.00051172	711	0.00161	711	-0.000873133
710	0.15111	710	0.1569	710	-0.000530094	710	0.00164	710	-0.000819886
709	0.14673	709	0.15287	709	-0.000516187	709	0.00168	709	-0.000803671
708	0.14248	708	0.14877	708	-0.000511113	708	0.00173	708	-0.000737455
707	0.1382	707	0.14455	707	-0.000549831	707	0.00169	707	-0.000757557
706	0.13407	706	0.14028	706	-0.000544876	706	0.00172	706	-0.000731015
705	0.13008	705	0.13601	705	-0.000562572	705	0.00169	705	-0.000739528
704	0.12617	704	0.13178	704	-0.000530516	704	0.00176	704	-0.000669713
703	0.12238	703	0.1275	703	-0.000529285	703	0.00175	703	-0.000614733
702	0.11871	702	0.12328	702	-0.000522391	702	0.00178	702	-0.000602031
701	0.11517	701	0.11919	701	-0.000515429	701	0.00179	701	-0.00055517
700	0.11179	700	0.11515	700	-0.000525863	700	0.00181	700	-0.000556995
699	0.10851	699	0.11113	699	-0.000532049	699	0.00182	699	-0.00049193
698	0.10534	698	0.10721	698	-0.000550101	698	0.00186	698	-0.000471016
697	0.10238	697	0.10345	697	-0.000544067	697	0.00185	697	-0.000443677
696	0.0994	696	0.09976	696	-0.000536398	696	0.00185	696	-0.000408523
695	0.0966	695	0.09615	695	-0.000519643	695	0.00189	695	-0.000360901
694	0.09392	694	0.09266	694	-0.000523048	694	0.00189	694	-0.000321329
693	0.09137	693	0.0894	693	-0.000505078	693	0.00192	693	-0.000262532
692	0.08884	692	0.08617	692	-0.000482721	692	0.00197	692	-0.000205838
691	0.08649	691	0.0831	691	-0.00051403	691	0.00195	691	-0.000157954
690	0.08421	690	0.08011	690	-0.000529976	690	0.00196	690	-0.000109879
689	0.08201	689	0.07729	689	-0.000518598	689	0.002	689	-4.83832e-05
688	0.07994	688	0.07458	688	-0.00052583	688	0.00196	688	9.41341e-06
687	0.0779	687	0.07187	687	-0.000518716	687	0.00198	687	9.79259e-05
686	0.07597	686	0.06937	686	-0.000532673	686	0.00198	686	0.000189463
685	0.07413	685	0.06699	685	-0.000506022	685	0.002	685	0.000284585
684	0.07233	684	0.06468	684	-0.000482856	684	0.00203	684	0.000414808
683	0.07058	683	0.0625	683	-0.000516171	683	0.00203	683	0.000525377
682	0.06898	682	0.06039	682	-0.000493967	682	0.00204	682	0.000648354
681	0.06738	681	0.05847	681	-0.000484374	681	0.00207	681	0.000840774
680	0.06584	680	0.05657	680	-0.000511585	680	0.00208	680	0.001
679	0.06437	679	0.05478	679	-0.000524178	679	0.00207	679	0.00119
678	0.06295	678	0.0531	678	-0.000469046	678	0.0021	678	0.00142
677	0.06157	677	0.05148	677	-0.000504673	677	0.00209	677	0.00164
676	0.06022	676	0.04996	676	-0.000493124	676	0.0021	676	0.00194
675	0.0589	675	0.0485	675	-0.000465032	675	0.00212	675	0.00227
674	0.05762	674	0.04716	674	-0.000462688	674	0.00213	674	0.00263
673	0.05639	673	0.04584	673	-0.000472486	673	0.00213	673	0.00302
672	0.05517	672	0.04461	672	-0.000466112	672	0.00216	672	0.00349
671	0.05395	671	0.04342	671	-0.000469518	671	0.00217	671	0.004
670	0.05281	670	0.0423	670	-0.000470732	670	0.00218	670	0.00458
669	0.05165	669	0.04124	669	-0.000437576	669	0.00218	669	0.0052
668	0.05047	668	0.04017	668	-0.000457292	668	0.00219	668	0.00591
667	0.04935	667	0.03918	667	-0.000447729	667	0.0022	667	0.00671
666	0.04827	666	0.03822	666	-0.00043847	666	0.00221	666	0.00759
665	0.04716	665	0.0373	665	-0.000390476	665	0.00225	665	0.00857
664	0.04602	664	0.03636	664	-0.000406757	664	0.00227	664	0.00967
663	0.04495	663	0.03548	663	-0.000401392	663	0.00229	663	0.01086
662	0.04387	662	0.03463	662	-0.000400093	662	0.00229	662	0.01218
661	0.04283	661	0.03379	661	-0.000411666	661	0.00226	661	0.01359
660	0.04175	660	0.03297	660	-0.000348086	660	0.00233	660	0.01521
659	0.04069	659	0.03214	659	-0.000358465	659	0.00234	659	0.01693
658	0.03968	658	0.03137	658	-0.000323105	658	0.00237	658	0.01877
657	0.03864	657	0.0306	657	-0.000291771	657	0.00239	657	0.02081
656	0.03763	656	0.02979	656	-0.000288682	656	0.00241	656	0.02299
655	0.03663	655	0.02903	655	-0.000268064	655	0.00243	655	0.02531
654	0.03564	654	0.02828	654	-0.000263673	654	0.00244	654	0.02778
653	0.03468	653	0.02751	653	-0.00025094	653	0.00247	653	0.03037
652	0.0337	652	0.02677	652	-0.000203862	652	0.00253	652	0.03318
651	0.03274	651	0.026	651	-0.000179278	651	0.00254	651	0.03612
650	0.03182	650	0.02529	650	-0.00013052	650	0.00257	650	0.03915
649	0.03091	649	0.02454	649	-7.20564e-05	649	0.00264	649	0.04232
648	0.02999	648	0.02381	648	-3.58129e-05	648	0.00267	648	0.04565
647	0.02914	647	0.0231	647	-1.45157e-05	647	0.00271	647	0.04901
646	0.02828	646	0.02238	646	4.3996e-05	646	0.00278	646	0.0524
645	0.02743	645	0.02165	645	0.000112064	645	0.00282	645	0.0559
644	0.0266	644	0.02093	644	0.000129277	644	0.00286	644	0.05941
643	0.02579	643	0.02023	643	0.000228234	643	0.00294	643	0.06287
642	0.02503	642	0.01954	642	0.000286702	642	0.00302	642	0.06627
641	0.02426	641	0.01887	641	0.000385395	641	0.0031	641	0.06959
640	0.02353	640	0.01821	640	0.000490701	640	0.0032	640	0.07279
639	0.0228	639	0.01755	639	0.000589596	639	0.00329	639	0.07577
638	0.0221	638	0.01692	638	0.000727659	638	0.00344	638	0.07854
637	0.02145	637	0.01628	637	0.000837168	637	0.00355	637	0.08101
636	0.02079	636	0.01565	636	0.000999461	636	0.00372	636	0.08323
635	0.02015	635	0.01504	635	0.00113	635	0.00386	635	0.08504
634	0.01954	634	0.01447	634	0.00136	634	0.00408	634	0.08654
633	0.01896	633	0.01389	633	0.00158	633	0.0043	633	0.08761
632	0.0184	632	0.01336	632	0.00183	632	0.00453	632	0.08823
631	0.01782	631	0.01282	631	0.00209	631	0.00478	631	0.08841
630	0.01727	630	0.0123	630	0.00243	630	0.0051	630	0.08818
629	0.01679	629	0.01182	629	0.00276	629	0.00547	629	0.08751
628	0.01627	628	0.01133	628	0.0032	628	0.00589	628	0.08636
627	0.01579	627	0.01087	627	0.00367	627	0.00634	627	0.08485
626	0.01536	626	0.01044	626	0.00419	626	0.00686	626	0.08297
625	0.01489	625	0.01	625	0.00486	625	0.00753	625	0.08074
624	0.01449	624	0.00958	624	0.00557	624	0.00821	624	0.0782
623	0.01407	623	0.00919	623	0.00641	623	0.00903	623	0.07543
622	0.01365	622	0.00881	622	0.00737	622	0.00997	622	0.07248
621	0.01328	621	0.00844	621	0.00846	621	0.01103	621	0.06936
620	0.01291	620	0.00809	620	0.00974	620	0.01226	620	0.06616
619	0.01253	619	0.00775	619	0.01119	619	0.01369	619	0.06295
618	0.01219	618	0.00743	618	0.01287	618	0.01528	618	0.05986
617	0.01183	617	0.00713	617	0.01478	617	0.01715	617	0.05677
616	0.0115	616	0.00682	616	0.017	616	0.01925	616	0.05387
615	0.01119	615	0.00654	615	0.01948	615	0.02165	615	0.05116
614	0.01088	614	0.00624	614	0.02232	614	0.02433	614	0.04869
613	0.01058	613	0.00599	613	0.02557	613	0.02743	613	0.04645
612	0.0103	612	0.00573	612	0.02924	612	0.03092	612	0.04447
611	0.01003	611	0.00548	611	0.03335	611	0.03481	611	0.04279
610	0.00975	610	0.00522	610	0.03796	610	0.03918	610	0.04137
609	0.00949	609	0.005	609	0.0432	609	0.04411	609	0.0402
608	0.00924	608	0.00479	608	0.04899	608	0.04956	608	0.0394
607	0.009	607	0.00454	607	0.05536	607	0.05549	607	0.0388
606	0.00877	606	0.00434	606	0.06242	606	0.06208	606	0.03853
605	0.00854	605	0.00413	605	0.0702	605	0.06933	605	0.03853
604	0.00831	604	0.00394	604	0.07864	604	0.07715	604	0.03878
603	0.00809	603	0.00372	603	0.08756	603	0.08546	603	0.03929
602	0.00789	602	0.00351	602	0.09723	602	0.09438	602	0.04004
601	0.00767	601	0.0033	601	0.10754	601	0.10388	601	0.0411
600	0.00748	600	0.0031	600	0.11834	600	0.11378	600	0.04237
599	0.00731	599	0.00293	599	0.12928	599	0.12383	599	0.04386
598	0.00709	598	0.00273	598	0.14067	598	0.13425	598	0.04563
597	0.00693	597	0.00255	597	0.15216	597	0.14472	597	0.04761
596	0.00676	596	0.00237	596	0.16353	596	0.15506	596	0.04978
595	0.00659	595	0.00221	595	0.17439	595	0.16491	595	0.05209
594	0.00641	594	0.00201	594	0.18495	594	0.17445	594	0.05461
593	0.00629	593	0.00187	593	0.1947	593	0.18329	593	0.0572
592	0.00611	592	0.00169	592	0.20339	592	0.19106	592	0.05984
591	0.00598	591	0.00153	591	0.21096	591	0.19781	591	0.06249
590	0.00581	590	0.00139	590	0.2174	590	0.20355	590	0.06521
589	0.00569	589	0.00123	589	0.22239	589	0.20792	589	0.06783
588	0.00554	588	0.00109	588	0.2259	588	0.21102	588	0.07029
587	0.0054	587	0.000973973	587	0.22803	587	0.21278	587	0.0726
586	0.00528	586	0.000855176	586	0.22876	586	0.21333	586	0.07469
585	0.00516	585	0.000734664	585	0.22821	585	0.21271	585	0.07654
584	0.00503	584	0.000628668	584	0.22648	584	0.21101	584	0.07803
583	0.00492	583	0.000510052	583	0.22381	583	0.20849	583	0.07916
582	0.00482	582	0.000395082	582	0.22021	582	0.20514	582	0.0799
581	0.00471	581	0.000299135	581	0.21606	581	0.20126	581	0.08021
580	0.00461	580	0.000206361	580	0.21149	580	0.19706	580	0.08008
579	0.00453	579	0.000142792	579	0.20666	579	0.19263	579	0.07949
578	0.00443	578	5.64876e-05	578	0.2016	578	0.18795	578	0.07846
577	0.00431	577	-2.57364e-05	577	0.19655	577	0.18337	577	0.07698
576	0.00425	576	-0.000108538	576	0.1917	576	0.17892	576	0.07512
575	0.00418	575	-0.000186608	575	0.18695	575	0.17451	575	0.07285
574	0.0041	574	-0.000203515	574	0.18235	574	0.17038	574	0.07027
573	0.00405	573	-0.00028339	573	0.17811	573	0.16647	573	0.06744
572	0.00399	572	-0.000345405	572	0.17418	572	0.16289	572	0.06448
571	0.00393	571	-0.000404366	571	0.17047	571	0.15955	571	0.06134
570	0.00391	570	-0.000457619	570	0.16712	570	0.15647	570	0.05821
569	0.00385	569	-0.000540826	569	0.16397	569	0.15361	569	0.05498
568	0.00384	568	-0.000590179	568	0.16119	568	0.15107	568	0.05184
567	0.00376	567	-0.00063462	567	0.15867	567	0.14889	567	0.04885
566	0.00378	566	-0.000659481	566	0.1565	566	0.14693	566	0.04599
565	0.00375	565	-0.000705534	565	0.15469	565	0.1453	565	0.04334
564	0.00374	564	-0.000750583	564	0.15322	564	0.14402	564	0.04091
563	0.0037	563	-0.000804373	563	0.15214	563	0.14309	563	0.03873
562	0.00372	562	-0.000835636	562	0.15147	562	0.14252	562	0.03681
561	0.00373	561	-0.000882438	561	0.15129	561	0.1424	561	0.03512
560	0.00374	560	-0.000944637	560	0.15156	560	0.14271	560	0.0337
559	0.00374	559	-0.000971733	559	0.15235	559	0.14348	559	0.03253
558	0.00376	558	-0.00101	558	0.1537	558	0.14475	558	0.03165
557	0.00376	557	-0.00106	557	0.15557	557	0.14645	557	0.03096
556	0.00383	556	-0.00109	556	0.15794	556	0.14858	556	0.03055
555	0.00386	555	-0.00113	555	0.16073	555	0.15114	555	0.03032
554	0.00384	554	-0.00116	554	0.16391	554	0.15404	554	0.03032
553	0.00383	553	-0.00121	553	0.16741	553	0.15718	553	0.03054
552	0.0039	552	-0.00126	552	0.17103	552	0.16043	552	0.03091
551	0.00394	551	-0.00127	551	0.17469	551	0.16375	551	0.03148
550	0.004	550	-0.00132	550	0.17826	550	0.16688	550	0.03215
549	0.00404	549	-0.00137	549	0.18149	549	0.16981	549	0.03299
548	0.00413	548	-0.00141	548	0.18426	548	0.17222	548	0.0339
547	0.00416	547	-0.00145	547	0.18649	547	0.17416	547	0.03488
546	0.00422	546	-0.00145	546	0.18795	546	0.17541	546	0.03591
545	0.00428	545	-0.00148	545	0.18859	545	0.17591	545	0.03691
544	0.00436	544	-0.00151	544	0.18842	544	0.17573	544	0.03786
543	0.00446	543	-0.00151	543	0.1874	543	0.17468	543	0.03872
542	0.00456	542	-0.00153	542	0.18556	542	0.17298	542	0.03953
541	0.00465	541	-0.00153	541	0.183	541	0.17052	541	0.04014
540	0.00479	540	-0.00155	540	0.17974	540	0.16755	540	0.04061
539	0.00491	539	-0.00158	539	0.17587	539	0.16403	539	0.04089
538	0.005	538	-0.00158	538	0.17157	538	0.16003	538	0.04089
537	0.00513	537	-0.00158	537	0.16698	537	0.15585	537	0.04069
536	0.00527	536	-0.00156	536	0.16215	536	0.15148	536	0.04022
535	0.00539	535	-0.00156	535	0.15723	535	0.14699	535	0.03952
534	0.00556	534	-0.00155	534	0.15231	534	0.14252	534	0.03859
533	0.00577	533	-0.00152	533	0.14749	533	0.13814	533	0.03743
532	0.00596	532	-0.00151	532	0.14282	532	0.13391	532	0.03611
531	0.00617	531	-0.0015	531	0.13822	531	0.12977	531	0.0346
530	0.00635	530	-0.00148	530	0.13384	530	0.12585	530	0.03301
529	0.00658	529	-0.00148	529	0.12975	529	0.12218	529	0.03137
528	0.00681	528	-0.00144	528	0.1258	528	0.11863	528	0.0296
527	0.00703	527	-0.00142	527	0.12214	527	0.11535	527	0.02788
526	0.00731	526	-0.00139	526	0.11867	526	0.11225	526	0.02616
525	0.00754	525	-0.00134	525	0.11549	525	0.10944	525	0.02457
524	0.00784	524	-0.00132	524	0.11253	524	0.10677	524	0.02301
523	0.00815	523	-0.00127	523	0.10982	523	0.1044	523	0.02156
522	0.00842	522	-0.0012	522	0.10733	522	0.10226	522	0.02029
521	0.00871	521	-0.00115	521	0.10516	521	0.10034	521	0.01915
520	0.00906	520	-0.00109	520	0.10318	520	0.09868	520	0.0181
519	0.00938	519	-0.00103	519	0.10152	519	0.09725	519	0.01724
518	0.00967	518	-0.00094655	518	0.10014	518	0.09609	518	0.0165
517	0.01001	517	-0.000844002	517	0.09906	517	0.09518	517	0.01593
516	0.01037	516	-0.00073556	516	0.09822	516	0.09453	516	0.01547
515	0.01071	515	-0.000653075	515	0.09768	515	0.09412	515	0.0152
514	0.01106	514	-0.00050179	514	0.09728	514	0.09387	514	0.015
513	0.01143	513	-0.000389786	513	0.09706	513	0.09373	513	0.01496
512	0.01177	512	-0.000235859	512	0.09694	512	0.09375	512	0.01503
511	0.01207	511	-6.56572e-05	511	0.0969	511	0.09379	511	0.01519
510	0.01237	510	0.000117318	510	0.09679	510	0.0938	510	0.01546
509	0.01271	509	0.000300768	509	0.09664	509	0.09381	509	0.0158
508	0.01302	508	0.000513062	508	0.09633	508	0.09361	508	0.01621
507	0.01332	507	0.000735367	507	0.09594	507	0.09336	507	0.01673
506	0.01363	506	0.000926471	506	0.09536	506	0.09294	506	0.01727
505	0.01393	505	0.00119	505	0.09462	505	0.09237	505	0.01783
504	0.01418	504	0.00145	504	0.09363	504	0.09156	504	0.01842
503	0.01442	503	0.00168	503	0.09261	503	0.09074	503	0.01903
502	0.01464	502	0.00194	502	0.09143	502	0.0898	502	0.01961
501	0.01487	501	0.00217	501	0.09016	501	0.08877	501	0.0202
500	0.01504	500	0.00244	500	0.08895	500	0.08774	500	0.02077
499	0.01526	499	0.00267	499	0.08778	499	0.08673	499	0.02132
498	0.01542	498	0.00288	498	0.08668	498	0.08579	498	0.02183
497	0.01562	497	0.00308	497	0.08571	497	0.08491	497	0.02228
496	0.01578	496	0.0033	496	0.08485	496	0.08417	496	0.02269
495	0.01595	495	0.00345	495	0.08417	495	0.08358	495	0.02301
494	0.01611	494	0.00361	494	0.08368	494	0.08311	494	0.02327
493	0.01623	493	0.00375	493	0.08332	493	0.08276	493	0.02344
492	0.01637	492	0.00386	492	0.08323	492	0.08263	492	0.02356
491	0.01653	491	0.00394	491	0.08326	491	0.08261	491	0.02361
490	0.01665	490	0.004	490	0.0835	490	0.08272	490	0.02358
489	0.01686	489	0.00404	489	0.08391	489	0.08297	489	0.02351
488	0.01701	488	0.00408	488	0.08453	488	0.08341	488	0.02344
487	0.01725	487	0.00413	487	0.08526	487	0.08391	487	0.02336
486	0.01746	486	0.00413	486	0.08613	486	0.08452	486	0.02325
485	0.0177	485	0.00419	485	0.08713	485	0.08525	485	0.02325
484	0.01792	484	0.00423	484	0.0883	484	0.0861	484	0.02329
483	0.01817	483	0.00424	483	0.08952	483	0.08705	483	0.02341
482	0.01843	482	0.00433	482	0.0909	482	0.08805	482	0.02366
481	0.01871	481	0.0044	481	0.09238	481	0.08917	481	0.02404
480	0.01908	480	0.0045	480	0.09397	480	0.09039	480	0.02459
479	0.01941	479	0.00462	479	0.09559	479	0.09161	479	0.02532
478	0.01979	478	0.00479	478	0.09726	478	0.09294	478	0.02621
477	0.02018	477	0.00498	477	0.09905	477	0.0943	477	0.02737
476	0.02057	476	0.0052	476	0.10082	476	0.09569	476	0.02874
475	0.02101	475	0.00546	475	0.10256	475	0.09707	475	0.03029
474	0.02142	474	0.00578	474	0.10438	474	0.09853	474	0.03211
473	0.0219	473	0.00611	473	0.10619	473	0.09998	473	0.03416
472	0.02236	472	0.00651	472	0.10806	472	0.10147	472	0.03645
471	0.02284	471	0.00693	471	0.10997	471	0.10304	471	0.03891
470	0.02334	470	0.0074	470	0.11196	470	0.10465	470	0.04157
469	0.02389	469	0.0079	469	0.11403	469	0.10639	469	0.04441
468	0.02439	468	0.00841	468	0.11622	468	0.10818	468	0.04735
467	0.02493	467	0.00899	467	0.11851	467	0.11018	467	0.05024
466	0.02546	466	0.00955	466	0.12098	466	0.11226	466	0.0532
465	0.02596	465	0.01011	465	0.12369	465	0.11461	465	0.05609
464	0.02649	464	0.01072	464	0.12659	464	0.11716	464	0.05892
463	0.02699	463	0.01126	463	0.12975	463	0.11989	463	0.06156
462	0.02752	462	0.01185	462	0.13313	462	0.12289	462	0.06407
461	0.02798	461	0.01236	461	0.13683	461	0.12623	461	0.06644
460	0.02848	460	0.01283	460	0.14077	460	0.12973	460	0.06864
459	0.02892	459	0.01327	459	0.1449	459	0.13349	459	0.0707
458	0.02929	458	0.01361	458	0.14932	458	0.13753	458	0.07275
457	0.02965	457	0.01393	457	0.15397	457	0.14179	457	0.07478
456	0.03	456	0.01417	456	0.15877	456	0.14624	456	0.07687
455	0.03026	455	0.01429	455	0.16366	455	0.15082	455	0.07908
454	0.0305	454	0.01437	454	0.16883	454	0.15575	454	0.08158
453	0.03065	453	0.01436	453	0.17411	453	0.1608	453	0.08442
452	0.0308	452	0.01428	452	0.17938	452	0.16586	452	0.08753
451	0.03087	451	0.01415	451	0.18452	451	0.17096	451	0.09091
450	0.03097	450	0.0139	450	0.18976	450	0.17624	450	0.09461
449	0.03103	449	0.01367	449	0.19488	449	0.18142	449	0.09858
448	0.031	448	0.01337	448	0.19981	448	0.18646	448	0.10251
447	0.03095	447	0.01302	447	0.20458	447	0.19139	447	0.10639
446	0.03098	446	0.01275	446	0.20922	446	0.19621	446	0.11007
445	0.03089	445	0.01237	445	0.21359	445	0.20079	445	0.11325
444	0.03083	444	0.01206	444	0.21773	444	0.20511	444	0.11584
443	0.03078	443	0.01174	443	0.22154	443	0.20913	443	0.11772
442	0.03077	442	0.01148	442	0.22531	442	0.21295	442	0.11882
441	0.03074	441	0.01119	441	0.22876	441	0.21661	441	0.11916
440	0.03072	440	0.01094	440	0.23219	440	0.21997	440	0.1188
439	0.03071	439	0.01073	439	0.23542	439	0.22319	439	0.11773
438	0.03066	438	0.01053	438	0.23874	438	0.22644	438	0.11618
437	0.03066	437	0.01039	437	0.24207	437	0.22961	437	0.11413
436	0.03067	436	0.01024	436	0.24546	436	0.23275	436	0.11183
435	0.03065	435	0.0101	435	0.24903	435	0.2361	435	0.10928
434	0.0307	434	0.00997	434	0.25284	434	0.23957	434	0.10665
433	0.03072	433	0.00984	433	0.25683	433	0.24324	433	0.10407
432	0.03072	432	0.00973	432	0.26098	432	0.24697	432	0.10158
431	0.03069	431	0.0096	431	0.26532	431	0.25099	431	0.09926
430	0.03062	430	0.00946	430	0.26987	430	0.25511	430	0.09714
429	0.03066	429	0.00931	429	0.27446	429	0.25945	429	0.09537
428	0.03057	428	0.00911	428	0.279	428	0.26357	428	0.0939
427	0.03049	427	0.00896	427	0.28349	427	0.26777	427	0.0928
426	0.03043	426	0.00873	426	0.28773	426	0.27169	426	0.09194
425	0.03038	425	0.00854	425	0.29151	425	0.27535	425	0.09149
424	0.03029	424	0.00834	424	0.29485	424	0.27843	424	0.09131
423	0.03016	423	0.00811	423	0.29758	423	0.28112	423	0.09142
422	0.03013	422	0.00793	422	0.29969	422	0.28304	422	0.09174
421	0.02998	421	0.00774	421	0.30091	421	0.28438	421	0.09211
420	0.02986	420	0.00754	420	0.30149	420	0.28496	420	0.09258
419	0.0298	419	0.00739	419	0.3014	419	0.28487	419	0.09289
418	0.02971	418	0.00726	418	0.30066	418	0.28425	418	0.09305
417	0.02962	417	0.0071	417	0.29937	417	0.28307	417	0.09303
416	0.02955	416	0.00702	416	0.29787	416	0.2815	416	0.09268
415	0.02952	415	0.00691	415	0.29595	415	0.2796	415	0.09204
414	0.02947	414	0.00685	414	0.29377	414	0.27752	414	0.09111
413	0.02949	413	0.00683	413	0.29167	413	0.27534	413	0.08997
412	0.02954	412	0.00686	412	0.28951	412	0.27318	412	0.08867
411	0.02966	411	0.00688	411	0.28733	411	0.27093	411	0.08735
410	0.0298	410	0.00693	410	0.28531	410	0.26888	410	0.08598
409	0.03003	409	0.00703	409	0.28338	409	0.26687	409	0.08471
408	0.03025	408	0.00716	408	0.28163	408	0.265	408	0.08358
407	0.0306	407	0.00736	407	0.28	407	0.26333	407	0.08271
406	0.03108	406	0.00751	406	0.27842	406	0.26161	406	0.08201
405	0.03162	405	0.00778	405	0.27693	405	0.26011	405	0.08165
404	0.03223	404	0.00805	404	0.27555	404	0.25857	404	0.08166
403	0.03296	403	0.00838	403	0.27399	403	0.25701	403	0.08197
402	0.03391	402	0.0088	402	0.27233	402	0.25529	402	0.08258
401	0.03489	401	0.00926	401	0.2706	401	0.25353	401	0.08363
400	0.036	400	0.00977	400	0.26851	400	0.25148	400	0.08509
399	0.03726	399	0.01037	399	0.26629	399	0.24929	399	0.08692
398	0.03851	398	0.01101	398	0.26383	398	0.2469	398	0.08911
397	0.03986	397	0.01172	397	0.26124	397	0.24437	397	0.09173
396	0.04118	396	0.01242	396	0.25853	396	0.24174	396	0.0948
395	0.0424	395	0.01325	395	0.25594	395	0.23923	395	0.0983
394	0.04345	394	0.014	394	0.25331	394	0.23689	394	0.10236
393	0.04435	393	0.01471	393	0.25114	393	0.23472	393	0.10697
392	0.0451	392	0.01542	392	0.24933	392	0.23306	392	0.11233
391	0.04567	391	0.01598	391	0.24811	391	0.23192	391	0.11856
390	0.04596	390	0.01639	390	0.24756	390	0.23142	390	0.12569
389	0.04626	389	0.01669	389	0.24791	389	0.23182	389	0.13363
388	0.04629	388	0.01686	388	0.24934	388	0.23312	388	0.14272
387	0.04638	387	0.01692	387	0.2517	387	0.23555	387	0.15244
386	0.04633	386	0.01679	386	0.25526	386	0.23913	386	0.16283
385	0.04629	385	0.01658	385	0.26002	385	0.24376	385	0.17339
384	0.04639	384	0.01636	384	0.26589	384	0.24961	384	0.18408
383	0.04643	383	0.01608	383	0.27271	383	0.25644	383	0.19426
382	0.04658	382	0.01576	382	0.28005	382	0.26382	382	0.20328
381	0.0468	381	0.01551	381	0.2877	381	0.27158	381	0.21089
380	0.04711	380	0.0153	380	0.29547	380	0.27968	380	0.21687
379	0.04746	379	0.01512	379	0.30269	379	0.28736	379	0.22103
378	0.04797	378	0.015	378	0.30923	378	0.29468	378	0.2233
377	0.04835	377	0.01494	377	0.31497	377	0.30117	377	0.22407
376	0.04876	376	0.01488	376	0.31987	376	0.30738	376	0.22402
375	0.04921	375	0.01484	375	0.32405	375	0.31287	375	0.22363
374	0.04952	374	0.01481	374	0.32758	374	0.31796	374	0.22361
373	0.04971	373	0.01477	373	0.3306	373	0.32288	373	0.22446
372	0.04995	372	0.01468	372	0.33356	372	0.32773	372	0.22679
371	0.05	371	0.01459	371	0.33659	371	0.33276	371	0.23105
370	0.05	370	0.01441	370	0.33978	370	0.33827	370	0.23721
369	0.05001	369	0.01414	369	0.34334	369	0.34392	369	0.24547
368	0.0498	368	0.0138	368	0.34723	368	0.35023	368	0.25572
367	0.04972	367	0.01341	367	0.35163	367	0.35699	367	0.26729
366	0.04953	366	0.01297	366	0.35601	366	0.3639	366	0.27987
365	0.04928	365	0.01254	365	0.36096	365	0.37103	365	0.29299
364	0.04908	364	0.01201	364	0.36547	364	0.37802	364	0.30612
363	0.04897	363	0.01156	363	0.36962	363	0.38426	363	0.31857
362	0.04885	362	0.01109	362	0.37284	362	0.38973	362	0.3302
361	0.04877	361	0.01064	361	0.37501	361	0.39402	361	0.34109
360	0.04865	360	0.01015	360	0.37559	360	0.39695	360	0.35135
359	0.04864	359	0.00981	359	0.37475	359	0.39856	359	0.36117
358	0.04856	358	0.00935	358	0.3724	358	0.39868	358	0.37115
357	0.04848	357	0.00901	357	0.36902	357	0.39786	357	0.38165
356	0.04826	356	0.00872	356	0.36442	356	0.39624	356	0.39364
355	0.04817	355	0.00848	355	0.35932	355	0.39445	355	0.40712
354	0.04797	354	0.00817	354	0.35411	354	0.39272	354	0.42272
353	0.04775	353	0.00786	353	0.34886	353	0.39122	353	0.44105
352	0.04744	352	0.00755	352	0.34385	352	0.39048	352	0.46133
351	0.04718	351	0.00728	351	0.33907	351	0.3899	351	0.48312
350	0.04677	350	0.00699	350	0.33469	350	0.39014	350	0.50598
349	0.04651	349	0.00702	349	0.33049	349	0.39139	349	0.5312
348	0.04623	348	0.00686	348	0.32687	348	0.3924	348	0.55549
347	0.04592	347	0.00659	347	0.32339	347	0.39463	347	0.57982
346	0.04549	346	0.0064	346	0.32023	346	0.39722	346	0.60579
345	0.04521	345	0.00625	345	0.31759	345	0.40019	345	0.6314
344	0.0449	344	0.0061	344	0.31511	344	0.40407	344	0.65962
343	0.04455	343	0.00586	343	0.3134	343	0.40845	343	0.69015
342	0.04452	342	0.00574	342	0.31257	342	0.41393	342	0.72343
341	0.04426	341	0.0058	341	0.31256	341	0.42069	341	0.75897
340	0.04437	340	0.00575	340	0.31309	340	0.42783	340	0.79509
339	0.04432	339	0.00584	339	0.31517	339	0.43656	339	0.83272
338	0.04458	338	0.00583	338	0.31851	338	0.44635	338	0.87093
337	0.0446	337	0.00602	337	0.32307	337	0.45681	337	0.90531
336	0.0448	336	0.00628	336	0.32907	336	0.46885	336	0.93353
335	0.04467	335	0.00671	335	0.33677	335	0.48211	335	0.95542
334	0.04462	334	0.00696	334	0.34659	334	0.49623	334	0.97628
333	0.04451	333	0.00747	333	0.35749	333	0.51142	333	0.98925
332	0.04455	332	0.00793	332	0.37058	332	0.52781	332	0.99802
331	0.04458	331	0.00842	331	0.38538	331	0.54501	331	1.00002
330	0.04444	330	0.00896	330	0.40227	330	0.56285	330	0.99699
329	0.04454	329	0.00925	329	0.4219	329	0.58292	329	0.99397
328	0.04473	328	0.00955	328	0.44313	328	0.60303	328	0.97972
327	0.04468	327	0.00977	327	0.46708	327	0.62362	327	0.96582
326	0.04515	326	0.00987	326	0.49415	326	0.64731	326	0.94526
325	0.04547	325	0.00985	325	0.52393	325	0.67082	325	0.92171
324	0.046	324	0.01001	324	0.55643	324	0.69557	324	0.89711
323	0.04692	323	0.01002	323	0.59233	323	0.72041	323	0.86906
322	0.04798	322	0.0099	322	0.6307	322	0.74697	322	0.84244
321	0.04915	321	0.00997	321	0.67277	321	0.77406	321	0.81497
320	0.0506	320	0.00999	320	0.71655	320	0.80089	320	0.79132
319	0.05242	319	0.01022	319	0.75969	319	0.8284	319	0.77002
318	0.05452	318	0.01035	318	0.8033	318	0.85531	318	0.74887
317	0.05661	317	0.01077	317	0.84375	317	0.87956	317	0.72746
316	0.05905	316	0.01107	316	0.88091	316	0.9031	316	0.70791
315	0.06175	315	0.01167	315	0.91006	315	0.92162	315	0.68968
314	0.06491	314	0.01242	314	0.93501	314	0.93943	314	0.66924
313	0.06822	313	0.01313	313	0.95202	313	0.95474	313	0.64987
312	0.07181	312	0.01394	312	0.96444	312	0.96251	312	0.6321
311	0.0761	311	0.01483	311	0.97127	311	0.96984	311	0.61658
310	0.08028	310	0.01591	310	0.97938	310	0.97688	310	0.6019
309	0.0849	309	0.017	309	0.98216	309	0.9815	309	0.58933
308	0.08966	308	0.01827	308	0.98675	308	0.98543	308	0.57825
307	0.09464	307	0.01937	307	0.98834	307	0.98952	307	0.56759
306	0.09954	306	0.02068	306	0.99068	306	0.9926	306	0.5554
305	0.10434	305	0.02192	305	0.99607	305	0.99634	305	0.54312
304	0.10917	304	0.02304	304	0.99636	304	1.00012	304	0.52939
303	0.11386	303	0.02417	303	0.99618	303	0.99766	303	0.51355
302	0.11841	302	0.0249	302	1.00032	302	1.00006	302	0.49629
301	0.12283	301	0.02554	301	0.99767	301	0.99883	301	0.47892
300	0.12688	300	0.02605	300	0.99682	300	0.9938	300	0.46158
299	0.13075	299	0.02641	299	0.991	299	0.98966	299	0.44419
298	0.13406	298	0.02647	298	0.98835	298	0.98313	298	0.42796
297	0.137	297	0.02648	297	0.98453	297	0.97705	297	0.41321
296	0.13956	296	0.02636	296	0.97876	296	0.97034	296	0.39983
295	0.14163	295	0.02636	295	0.96983	295	0.95957	295	0.38753
294	0.14308	294	0.02617	294	0.9637	294	0.95043	294	0.37603
293	0.14423	293	0.02574	293	0.95481	293	0.93876	293	0.36563
292	0.14497	292	0.02534	292	0.94685	292	0.92678	292	0.35557
291	0.14523	291	0.02489	291	0.93804	291	0.91299	291	0.34585
290	0.14524	290	0.0242	290	0.9274	290	0.89782	290	0.337
289	0.14509	289	0.02358	289	0.91512	289	0.88216	289	0.32905
288	0.14442	288	0.02293	288	0.90079	288	0.86348	288	0.32175
287	0.14371	287	0.0221	287	0.88597	287	0.84257	287	0.31551
286	0.14269	286	0.02151	286	0.86731	286	0.81995	286	0.31067
285	0.14146	285	0.02091	285	0.84627	285	0.79622	285	0.30734
284	0.13992	284	0.02027	284	0.8246	284	0.77158	284	0.30511
283	0.138	283	0.01984	283	0.80211	283	0.74513	283	0.30446
282	0.13595	282	0.01937	282	0.77892	282	0.71881	282	0.30454
281	0.13362	281	0.01904	281	0.75589	281	0.69344	281	0.30624
280	0.13112	280	0.0187	280	0.73359	280	0.67062	280	0.30826
279	0.12853	279	0.0184	279	0.71322	279	0.64822	279	0.31106
278	0.12572	278	0.01842	278	0.69347	278	0.62811	278	0.31394
277	0.12283	277	0.01871	277	0.67616	277	0.61024	277	0.31633
276	0.11963	276	0.0196	276	0.66022	276	0.5934	276	0.31845
275	0.1166	275	0.02517	275	0.64484	275	0.57787	275	0.32031
274	0.11348	274	0.04102	274	0.62989	274	0.56249	274	0.32186
273	0.11061	273	0.05551	273	0.61618	273	0.54757	273	0.3232
272	0.1077	272	0.06013	272	0.60096	272	0.53221	272	0.32468
271	0.105	271	0.06943	271	0.58631	271	0.51661	271	0.32557
270	0.10242	270	0.0858	270	0.57118	270	0.50132	270	0.32551
269	0.10007	269	0.11672	269	0.55717	269	0.48717	269	0.32434
268	0.0978	268	0.13179	268	0.54384	268	0.47408	268	0.32114
267	0.09579	267	0.14097	267	0.53137	267	0.46277	267	0.31649
266	0.09397	266	0.13423	266	0.51962	266	0.45212	266	0.31047
265	0.09249	265	0.13496	265	0.50793	265	0.44235	265	0.30373
264	0.09117	264	0.13765	264	0.49694	264	0.43314	264	0.29644
263	0.08998	263	0.13226	263	0.48634	263	0.4249	263	0.28922
262	0.08926	262	0.13042	262	0.47688	262	0.41719	262	0.2826
261	0.08872	261	0.11404	261	0.46758	261	0.41033	261	0.27592
260	0.08847	260	0.10825	260	0.4598	260	0.40402	260	0.26936
259	0.08866	259	0.09361	259	0.45214	259	0.39859	259	0.26285
258	0.08924	258	0.08073	258	0.44562	258	0.39402	258	0.25661
257	0.0901	257	0.06763	257	0.43967	257	0.38979	257	0.25041
256	0.0911	256	0.05945	256	0.43416	256	0.38588	256	0.24456
255	0.09204	255	0.05191	255	0.42892	255	0.38235	255	0.23985
254	0.09301	254	0.04599	254	0.42375	254	0.37864	254	0.23603
253	0.09372	253	0.04036	253	0.41898	253	0.37547	253	0.23369
252	0.09422	252	0.0381	252	0.41384	252	0.37197	252	0.23294
251	0.09487	251	0.03663	251	0.40896	251	0.36874	251	0.23416
250	0.09541	250	0.03872	250	0.40428	250	0.36617	250	0.23702
249	0.096	249	0.03892	249	0.39932	249	0.36428	249	0.24129
248	0.09648	248	0.04073	248	0.39489	248	0.36309	248	0.24711
247	0.09677	247	0.04481	247	0.39129	247	0.3624	247	0.25319
246	0.09722	246	0.05043	246	0.38731	246	0.36161	246	0.25863
245	0.09734	245	0.06045	245	0.38421	245	0.36132	245	0.26395
244	0.09695	244	0.07229	244	0.38	244	0.36032	244	0.26845
243	0.09668	243	0.09432	243	0.37379	243	0.35822	243	0.27189
242	0.09636	242	0.11321	242	0.3646	242	0.35264	242	0.27342
241	0.09563	241	0.126	241	0.34675	241	0.3403	241	0.27398
240	0.0929	240	0.13419	240	0.30722	240	0.30815	240	0.26215
239	0.08794	239	0.1351	239	0.23833	239	0.24162	239	0.2278
238	0.0725	238	0.13725	238	0.12942	238	0.13735	238	0.15509
237	0.04215	237	0.13383	237	0.00674	237	0.01856	237	0.0521
236	0.00692	236	0.12919	236	-0.06439	236	-0.05675	236	-0.01512
235	0.00145	235	0.13108	235	-0.07388	235	-0.06661	235	-0.02719
234	-0.00335	234	0.13374	234	-0.07347	234	-0.06565	234	-0.03304
233	-0.00481	233	0.12751	233	-0.05998	233	-0.05864	233	-0.02767
232	-0.00739	232	0.12898	232	-0.04844	232	-0.04842	232	-0.01936
231	-0.000876813	231	0.13013	231	-0.04271	231	-0.03875	231	-0.01462
230	0.000973091	230	0.13307	230	-0.04096	230	-0.04289	230	-0.01939
229	-0.00231	229	0.12526	229	-0.03217	229	-0.02932	229	-0.01119
228	-0.00264	228	0.12386	228	-0.02254	228	-0.02529	228	-0.01038
227	-0.00575	227	0.12652	227	-0.02145	227	-0.02229	227	-0.00756
226	-0.00644	226	0.12666	226	-0.00664	226	-0.01498	226	-0.0014
225	0.00338	225	0.1198	225	-0.01621	225	-0.01907	225	-0.00787
224	-0.000122109	224	0.12464	224	-0.01166	224	-0.01025	224	0.000682386
223	-0.00287	223	0.11259	223	-0.01397	223	-0.01638	223	-0.000226809
222	-0.00585	222	0.11236	222	-0.01003	222	-0.01075	222	-0.00808
221	-0.0005462	221	0.11018	221	-0.00496	221	-0.00401	221	-0.0026
220	0.00852	220	0.10562	220	0.00398	220	0.00324	220	0.00451
219	-0.00284	219	0.10564	219	-0.000744423	219	-0.00294	219	0.00101
218	0.01111	218	0.09724	218	0.00189	218	-0.00243	218	0.00303
217	-0.00708	217	0.09136	217	-0.00312	217	-0.00934	217	-0.00526
216	-0.00142	216	0.09324	216	0.00221	216	-0.00322	216	-0.000949271
215	-0.00747	215	0.0834	215	0.00127	215	-0.00588	215	8.70601e-05
214	0.00648	214	0.07282	214	-0.000370852	214	0.00505	214	0.0081
213	-0.00211	213	0.06166	213	0.00646	213	0.00496	213	0.00671
212	0.000526222	212	0.05861	212	0.00298	212	0.00561	212	0.00521
211	0.00752	211	0.05158	211	0.00955	211	0.00805	211	0.00868
210	-0.00551	210	0.03906	210	-0.00812	210	0.00209	210	0.00638
209	0.00293	209	0.0337	209	0.02058	209	0.00701	209	0.01173
208	-0.00549	208	0.01994	208	0.00702	208	0.01385	208	0.00789
207	-0.000907446	207	0.01439	207	0.00508	207	-0.00334	207	0.00442
206	-0.00868	206	0.01385	206	-0.00216	206	0.000396788	206	-0.00292
205	0.000282908	205	0.00153	205	0.01462	205	0.00788	205	0.01609
204	0.00556	204	0.01224	204	0.00427	204	0.00279	204	0.00305
203	0.00407	203	-0.0023	203	0.00358	203	0.0092	203	0.00839
202	-0.00219	202	0.00198	202	0.01069	202	0.00688	202	0.00906
201	0.02759	201	0.00484	201	0.02471	201	0.02286	201	0.01875
200	-0.0153	200	0.00637	200	0.01299	200	0.00555	200	0.00824
	--		--		--		--		--
样品10	--	样品3	--	样品1	--	样品2	--	样品3	--
样品10	--	样品3	--	样品1	--	样品2	--	样品3	--
采集时间:2021/6/9 17:10:01	--	采集时间:2021/7/9 9:19:24	--	采集时间:2021/6/10 16:26:10	--	采集时间:2021/6/10 16:33:25	--	采集时间:2021/6/10 16:42:13	--
操作员姓名 :	--	操作员姓名 :	--	操作员姓名 :	--	操作员姓名 :	--	操作员姓名 :	--
Scan 版本6.2.0.1588	--	Scan 版本6.2.0.1588	--	Scan 版本6.2.0.1588	--	Scan 版本6.2.0.1588	--	Scan 版本6.2.0.1588	--
参数清单:	--	参数清单:	--	参数清单:	--	参数清单:	--	参数清单:	--
仪器 Cary 5000	--	仪器 Cary 5000	--	仪器 Cary 5000	--	仪器 Cary 5000	--	仪器 Cary 5000	--
仪器版本 3.00	--	仪器版本 3.00	--	仪器版本 3.00	--	仪器版本 3.00	--	仪器版本 3.00	--
方法日志 :	--	方法日志 :	--	方法日志 :	--	方法日志 :	--	方法日志 :	--
方法名称:	--	方法名称:	--	方法名称:	--	方法名称:	--	方法名称:	--
日期/时间标记:2021/6/9 16:19:16	--	日期/时间标记:2021/7/9 9:00:55	--	日期/时间标记:2021/6/10 16:09:42	--	日期/时间标记:2021/6/10 16:09:42	--	日期/时间标记:2021/6/10 16:09:42	--
方法修改:	--	方法修改:	--	方法修改:	--	方法修改:	--	方法修改:	--
ConcentrationReportSelected 更改：2021/6/9 16:19:16	--	ConcentrationReportSelected 更改：2021/7/9 9:00:56	--	ConcentrationReportSelected 更改：2021/6/10 16:09:42	--	ConcentrationReportSelected 更改：2021/6/10 16:09:42	--	ConcentrationReportSelected 更改：2021/6/10 16:09:42	--
ConcentrationReportSelected 更改：2021/6/9 16:19:16	--	ConcentrationReportSelected 更改：2021/7/9 9:00:56	--	ConcentrationReportSelected 更改：2021/6/10 16:09:42	--	ConcentrationReportSelected 更改：2021/6/10 16:09:42	--	ConcentrationReportSelected 更改：2021/6/10 16:09:42	--
MCAReportSelected 更改：2021/6/9 16:19:16	--	MCAReportSelected 更改：2021/7/9 9:00:56	--	MCAReportSelected 更改：2021/6/10 16:09:42	--	MCAReportSelected 更改：2021/6/10 16:09:42	--	MCAReportSelected 更改：2021/6/10 16:09:42	--
MCAReportSelected 更改：2021/6/9 16:19:16	--	MCAReportSelected 更改：2021/7/9 9:00:56	--	MCAReportSelected 更改：2021/6/10 16:09:42	--	MCAReportSelected 更改：2021/6/10 16:09:42	--	MCAReportSelected 更改：2021/6/10 16:09:42	--
Autoconvert 更改：2021/6/9 16:19:54	--	Autoconvert 更改：2021/7/9 9:10:48	--	Autoconvert 更改：2021/6/10 16:21:28	--	Autoconvert 更改：2021/6/10 16:21:28	--	Autoconvert 更改：2021/6/10 16:21:28	--
X Start nm 更改：2021/6/9 16:19:54	--	X Start nm 更改：2021/7/9 9:10:48	--	X Start nm 更改：2021/6/10 16:21:28	--	X Start nm 更改：2021/6/10 16:21:28	--	X Start nm 更改：2021/6/10 16:21:28	--
UVVIS Scan Rate nm 更改：2021/6/9 16:19:54	--	UVVIS Scan Rate nm 更改：2021/7/9 9:10:48	--	UVVIS Scan Rate nm 更改：2021/6/10 16:21:28	--	UVVIS Scan Rate nm 更改：2021/6/10 16:21:28	--	UVVIS Scan Rate nm 更改：2021/6/10 16:21:28	--
NIR Scan Rate nm 更改：2021/6/9 16:19:54	--	NIR Scan Rate nm 更改：2021/7/9 9:10:48	--	NIR Scan Rate nm 更改：2021/6/10 16:21:28	--	NIR Scan Rate nm 更改：2021/6/10 16:21:28	--	NIR Scan Rate nm 更改：2021/6/10 16:21:28	--
Y max 更改：2021/6/9 16:19:54	--	Y max 更改：2021/7/9 9:10:48	--	Y max 更改：2021/6/10 16:21:28	--	Y max 更改：2021/6/10 16:21:28	--	Y max 更改：2021/6/10 16:21:28	--
Baseline Correction 更改：2021/6/9 16:19:54	--	Baseline Correction 更改：2021/7/9 9:10:48	--	Baseline Correction 更改：2021/6/10 16:21:28	--	Baseline Correction 更改：2021/6/10 16:21:28	--	Baseline Correction 更改：2021/6/10 16:21:28	--
Sipper Type 更改：2021/6/9 16:19:54	--	Sipper Type 更改：2021/7/9 9:10:49	--	Sipper Type 更改：2021/6/10 16:21:28	--	Sipper Type 更改：2021/6/10 16:21:28	--	Sipper Type 更改：2021/6/10 16:21:28	--
最终方法修改	--	最终方法修改	--	最终方法修改	--	最终方法修改	--	最终方法修改	--
<当前波长>	73.3676	<当前波长>	53.9811	<当前波长>	65.3595	<当前波长>	65.1178	<当前波长>	61.0128
<带宽 (nm)>	0.73368	<带宽 (nm)>	0.53981	<带宽 (nm)>	0.65359	<带宽 (nm)>	0.65445	<带宽 (nm)>	0.61013
<能量>	42.1203	<能量>	33.9784	<能量>	37.5229	<能量>	37.572	<能量>	35.0275
<狭缝高度>	--	<狭缝高度>	--	<狭缝高度>	--	<狭缝高度>	--	<狭缝高度>	--

## Sheet: Figure 1f
dependence of upconversion emission intensity on the excitation power density
Power density (W/cm2)	IR806-BTTQD 1	IR806-BTTQD 2	IR806-BTTQD 3
0.1	673	1176	339
0.32	2008	3347	882
0.94	5977	10017	2331
1.48	8973	17759	3993
3.32	17768	41167	8441
7.54	26608	63341	13359
14.7	35571	80127	21164
33.5	47769	120568	29907
46.7	54876	147704	36682
54.2	61154	171296	42963
67.4	66093	190021	47902
74.7	72260	210012	51168

## Sheet: Figure 2a
time (day)	Normalized intensity	Normalized intensity	Normalized intensity		Normalized intensity		Normalized intensity
	IR806-BTTQD 1	IR806-BTTQD 2	IR806-BTTQD 3	time (day)	IR806-rubrene	time (day)	PtOEP-DPA
0	11110	17304	8080	0	3640	0	97906
1	10670	16464	7520	0.25	1974	0.05	40918.4
2	10120	15624	7120	0.5	940.8	0.1	20685.9
3	9790	15120	6640	0.75	515.2	0.15	10569.7
4	9460	14280	6320	1	336	0.2	4232.48
5	8690	13608	5760	1.25	226.8	0.3	2453.42
6	8140	12936	5280	1.5	151.2	0.5	895.3
7	7700	12096	4560

## Sheet: Figure 2c
	IR806-BTTQD 2			PtOEP-DPA				IR806-Rubrene
	aerated	deaerated		aerated		deaerated			aerated		deaerated
time (min)	Normalized intensity		time (min)	Normalized intensity	time (min)	Normalized intensity		time (min)	Normalized intensity	time (min)	Normalized intensity
0	16800	18007.8	0	94748.6	0	177896		0	4443	0	6543
60	15120	17251.5	5	47121	60	167578		30	3002	60	6283.5
120	14380.8	16171	10	24691.7	120	157616		60	2271.5	120	5994.5
180	14313.6	16117	15	10133.2	180	144592		90	1601.5	180	5720
240	14246.4	16063	20	3937.04	240	131389		120	969.5	240	5448.5
300	14044.8	15954.9	25	1256.88	300	119255		150	526	300	5184.5
360	13893.6	15864.9	30	562.673	360	106586		180	283	360	4938
420	13792.8	15720.8			420	94273.7		210	104.5	420	4613.5
480	13692	15522.7			480	81605.2				480	4403

## Sheet: Figure 3a
Wavelength (nm)		Wavelength (nm)
426.653	-0.0028	424.253	0.01016	0.00857	0.00703	0.00584	0.00332	0.00165
431.918	-0.02224	430.758	0.05066	0.04273	0.03504	0.02913	0.01655	0.00823
436.891	-0.03896	437.077	0.09482	0.07997	0.06559	0.05452	0.03098	0.01541
441.946	-0.02327	442.93	0.15363	0.12956	0.10626	0.08834	0.05019	0.02497
447.149	-0.0049	448.502	0.22343	0.18843	0.15454	0.12847	0.07299	0.03631
452.422	0.00536	454.168	0.28957	0.2442	0.20028	0.1665	0.09459	0.04706
457.693	0.00752	460.114	0.34655	0.29225	0.23969	0.19926	0.11321	0.05631
462.96	-0.00652	466.153	0.40353	0.34031	0.27911	0.23203	0.13182	0.06557
468.152	-0.02325	471.912	0.46783	0.39454	0.32358	0.269	0.15283	0.07602
473.422	-0.02379	477.391	0.54496	0.45958	0.37693	0.31335	0.17802	0.08856
478.623	-0.01352	482.59	0.63307	0.53389	0.43788	0.36402	0.2068	0.10288
483.896	-0.00326	487.883	0.71569	0.60357	0.49502	0.41152	0.23379	0.1163
489.169	0.0043	493.736	0.76534	0.64544	0.52936	0.44007	0.25001	0.12437
494.44	0.00917	499.966	0.76734	0.64713	0.53075	0.44122	0.25067	0.12469
499.711	0.00863	506.199	0.72903	0.61481	0.50424	0.41919	0.23815	0.11847
504.905	-0.00271	512.062	0.66321	0.55931	0.45872	0.38135	0.21665	0.10777
510.17	-0.01945	517.462	0.58455	0.49297	0.40431	0.33612	0.19095	0.09499
515.365	-0.02808	522.584	0.49855	0.42044	0.34483	0.28667	0.16286	0.08101
520.637	-0.02322	527.426	0.40704	0.34327	0.28154	0.23405	0.13297	0.06615
525.911	-0.01026	531.527	0.30452	0.25681	0.21063	0.1751	0.09948	0.04949
531.185	3.74555e-06	534.605	0.18731	0.15796	0.12956	0.1077	0.06119	0.03044
536.456	0.00216	537.126	0.06275	0.05292	0.0434	0.03608	0.0205	0.0102
541.727	0.00433	540.483	-0.00295	-0.0091	-0.01691	-0.01409	-0.01794	-0.01588
546.997	0.00379	546.81	-0.0058	-0.01909	-0.04438	-0.03698	-0.05425	-0.06252
552.265	-0.00485	548.286	0.00234	0.0077	0.01789	0.01491	0.02187	0.0252
557.533	-0.0135	550.042	0.01036	0.03411	0.07929	0.06608	0.09693	0.1117
562.803	-0.01403	552.355	0.01804	0.05939	0.13807	0.11506	0.16877	0.19449
568.074	-0.01187	555.134	0.02549	0.08393	0.19509	0.16258	0.23849	0.27483
573.345	-0.01241	557.913	0.03294	0.10846	0.25212	0.2101	0.3082	0.35516
578.615	-0.01295	560.599	0.0405	0.13337	0.31003	0.25836	0.37898	0.43673
583.885	-0.01619	563.192	0.04807	0.15828	0.36793	0.30661	0.44976	0.5183
589.155	-0.01673	565.785	0.05563	0.18319	0.42583	0.35486	0.52054	0.59987
594.428	-0.00917	568.75	0.06297	0.20734	0.48199	0.40165	0.58918	0.67897
599.701	0.00109	571.715	0.0703	0.2315	0.53814	0.44845	0.65782	0.75807
604.973	0.00866	574.588	0.07764	0.25565	0.59429	0.49524	0.72647	0.83717
610.244	0.00812	577.46	0.08475	0.27906	0.64869	0.54058	0.79296	0.91381
615.511	-0.00322	581.45	0.09083	0.29907	0.69521	0.57934	0.84983	0.97934
620.777	-0.01997	587.208	0.09507	0.31306	0.72773	0.60644	0.88958	1.02515
625.972	-0.0286	594.755	0.0842	0.27727	0.64453	0.53711	0.78788	0.90795
631.242	-0.02914	599.041	0.0778	0.25617	0.59549	0.49624	0.72793	0.83886
636.513	-0.02698	602.956	0.07105	0.23394	0.54381	0.45317	0.66476	0.76606
641.784	-0.02482	606.499	0.06406	0.21095	0.49037	0.40864	0.59944	0.69078
647.055	-0.02266	609.949	0.05708	0.18796	0.43693	0.36411	0.53411	0.61551
652.326	-0.0205	613.306	0.0501	0.16497	0.38349	0.31958	0.46879	0.54022
657.598	-0.01563	616.384	0.04289	0.14123	0.3283	0.27358	0.40131	0.46247
662.869	-0.01347	619.37	0.03545	0.11673	0.27134	0.22612	0.33169	0.38224
668.139	-0.01401	622.634	0.02824	0.09298	0.21615	0.18012	0.26422	0.30449
673.41	-0.01455	626.177	0.02126	0.07	0.16271	0.13559	0.1989	0.22921
678.606	-0.01778	629.906	0.01428	0.04701	0.10928	0.09106	0.13358	0.15394
683.874	-0.02642	634.285	0.0081	0.02667	0.06199	0.05166	0.07577	0.08732
689.069	-0.03506	639.591	0.00364	0.01199	0.02786	0.02322	0.03406	0.03925
694.338	-0.0383	645.731	0.00078675	0.00254	0.0055	0.00458	0.00685	0.00772
699.608	-0.04154	652.058	-0.02602	-0.02498	-0.02368	-0.02186	-0.02082	-0.01847
704.879	-0.03938	657.735	-0.07782	-0.07471	-0.07081	-0.06537	-0.06225	-0.05525
710.151	-0.03452	663.413	-0.1342	-0.12883	-0.12212	-0.11273	-0.10736	-0.09528
715.423	-0.02965	669.461	-0.17835	-0.17122	-0.1623	-0.14982	-0.14268	-0.12663
720.692	-0.03289	675.787	-0.21181	-0.20333	-0.19274	-0.17792	-0.16945	-0.15038
725.961	-0.03883	682.114	-0.24679	-0.23692	-0.22458	-0.2073	-0.19743	-0.17522
731.231	-0.03937	688.44	-0.2833	-0.27197	-0.2578	-0.23797	-0.22664	-0.20114
736.502	-0.03721	694.859	-0.31523	-0.30262	-0.28686	-0.26479	-0.25218	-0.22381
741.773	-0.03505	701.37	-0.33799	-0.32447	-0.30757	-0.28391	-0.27039	-0.23997
747.044	-0.03289	707.788	-0.3638	-0.34925	-0.33106	-0.3056	-0.29104	-0.2583
752.315	-0.03343	713.929	-0.40337	-0.38724	-0.36707	-0.33883	-0.3227	-0.2864
757.587	-0.02857	719.607	-0.45823	-0.4399	-0.41699	-0.38491	-0.36658	-0.32534
762.859	-0.02101	724.449	-0.5299	-0.5087	-0.48221	-0.44511	-0.42392	-0.37623
768.131	-0.01614	728.642	-0.61533	-0.59072	-0.55995	-0.51688	-0.49226	-0.43689
773.403	-0.01128	732.835	-0.70229	-0.6742	-0.63908	-0.58992	-0.56183	-0.49863
778.676	-0.00102	737.771	-0.77243	-0.74154	-0.70291	-0.64884	-0.61795	-0.54843
783.875	0.00385	743.725	-0.81201	-0.77953	-0.73893	-0.68209	-0.64961	-0.57653
789.144	0.000610524	750.237	-0.83782	-0.80431	-0.76242	-0.70377	-0.67026	-0.59485
794.339	-0.00802	756.563	-0.87433	-0.83936	-0.79564	-0.73444	-0.69947	-0.62078
799.607	-0.01666	765.146	-1.146	-1.10016	-1.04286	-0.96264	-0.9168	-0.81366
804.874	-0.02801	767.017	-1.25286	-1.20275	-1.14011	-1.05241	-1.00229	-0.88953
810.143	-0.03665	768.98	-1.35667	-1.30241	-1.23457	-1.13961	-1.08534	-0.96324
815.409	-0.05069	770.572	-1.46202	-1.40354	-1.33044	-1.2281	-1.16962	-1.03804
820.6	-0.07282	771.978	-1.5689	-1.50614	-1.4277	-1.31788	-1.25512	-1.11392
825.722	-0.08145	773.569	-1.67425	-1.60728	-1.52357	-1.40637	-1.3394	-1.18872
830.847	-0.07657	775.44	-1.77959	-1.70841	-1.61943	-1.49485	-1.42367	-1.26351
836.117	-0.07711	777.125	-1.88493	-1.80954	-1.71529	-1.58334	-1.50795	-1.3383
841.39	-0.06955	778.716	-1.99334	-1.9136	-1.81394	-1.6744	-1.59467	-1.41527
849.509	-0.09199	780.494	-2.10021	-2.0162	-1.91119	-1.76417	-1.68017	-1.49115
854.7	-0.11412	782.272	-2.20555	-2.11733	-2.00705	-1.85266	-1.76444	-1.56594
859.971	-0.11196	783.957	-2.31089	-2.21846	-2.10291	-1.94115	-1.84872	-1.64074
865.244	-0.1044	785.734	-2.41624	-2.31959	-2.19878	-2.02964	-1.93299	-1.71553
870.515	-0.09954	787.698	-2.5231	-2.42218	-2.29602	-2.11941	-2.01848	-1.7914
875.786	-0.09738	790.126	-2.62385	-2.5189	-2.3877	-2.20403	-2.09908	-1.86293
881.058	-0.09522	792.925	-2.71542	-2.60681	-2.47104	-2.28096	-2.17234	-1.92795
886.332	-0.08225	795.909	-2.80088	-2.68885	-2.5488	-2.35274	-2.24071	-1.98863
891.533	-0.06928	799.265	-2.88481	-2.76942	-2.62518	-2.42324	-2.30785	-2.04821
896.802	-0.07252	803.086	-2.9672	-2.84851	-2.70015	-2.49244	-2.37376	-2.10671
898	-0.06928	806.628	-3.05264	-2.93054	-2.77791	-2.56422	-2.44211	-2.16738
900	0.00385	810.077	-3.13657	-3.0111	-2.85427	-2.63472	-2.50925	-2.22696
903	-0.03665	814.363	-3.21436	-3.08579	-2.92507	-2.70006	-2.57149	-2.2822
905	-0.01666	815.954	-3.31665	-3.18399	-3.01815	-2.78599	-2.65332	-2.35482
		816.709	-3.4266	-3.28954	-3.11821	-2.87834	-2.74128	-2.43289
		817.65	-3.53502	-3.39362	-3.21687	-2.96941	-2.82801	-2.50986
		819.149	-3.64037	-3.49475	-3.31273	-3.05791	-2.91229	-2.58466
		820.276	-3.74878	-3.59883	-3.41139	-3.14897	-2.99902	-2.66163
		820.846	-3.85873	-3.70438	-3.51145	-3.24134	-3.08699	-2.7397
		821.508	-3.96563	-3.807	-3.60872	-3.33113	-3.1725	-2.8156
		822.449	-4.07252	-3.90962	-3.70599	-3.42091	-3.25801	-2.89149
		823.297	-4.18094	-4.0137	-3.80465	-3.51199	-3.34475	-2.96846
		824.238	-4.28935	-4.11778	-3.90331	-3.60306	-3.43148	-3.04544
		825.179	-4.40082	-4.22479	-4.00475	-3.69669	-3.52066	-3.12459
		825.935	-4.51688	-4.33621	-4.11036	-3.79418	-3.61351	-3.20699
		827.331	-4.52754	-4.34644	-4.12006	-3.80313	-3.62203	-3.21455
		828.365	-4.63596	-4.45052	-4.21872	-3.8942	-3.70876	-3.29153
		829.952	-4.6909	-4.50327	-4.26872	-3.94036	-3.75272	-3.33054
		834.127	-4.60528	-4.42107	-4.1908	-3.86843	-3.68422	-3.26975
		835.511	-4.50139	-4.32133	-4.09626	-3.78117	-3.60111	-3.19599
		836.243	-4.39141	-4.21575	-3.99618	-3.68878	-3.51313	-3.1179
		836.975	-4.28142	-4.11017	-3.8961	-3.5964	-3.42514	-3.03981
		837.615	-4.17144	-4.00459	-3.79601	-3.50401	-3.33716	-2.96173
		838.347	-4.06299	-3.90047	-3.69732	-3.41291	-3.25039	-2.88472
		839.266	-3.95453	-3.79635	-3.59862	-3.32181	-3.16362	-2.80772
		840.091	-3.84607	-3.69223	-3.49993	-3.2307	-3.07686	-2.73071
		840.823	-3.73609	-3.58665	-3.39984	-3.13832	-2.98887	-2.65262
		841.556	-3.62764	-3.48253	-3.30115	-3.04721	-2.90211	-2.57562
		842.381	-3.51765	-3.37694	-3.20106	-2.95483	-2.81412	-2.49753
		843.114	-3.40767	-3.27136	-3.10098	-2.86244	-2.72613	-2.41944
		843.381	-3.29922	-3.16725	-3.00229	-2.77135	-2.63938	-2.34245
		843.37	-3.18926	-3.06169	-2.90223	-2.67898	-2.55141	-2.26437
		843.916	-3.08081	-2.95758	-2.80354	-2.58788	-2.46465	-2.18737
		845.114	-2.97387	-2.85491	-2.70622	-2.49805	-2.3791	-2.11145
		846.497	-2.86693	-2.75225	-2.6089	-2.40822	-2.29354	-2.03552
		848.253	-2.7615	-2.65104	-2.51297	-2.31966	-2.2092	-1.96067
		850.66	-2.66065	-2.55422	-2.42119	-2.23494	-2.12852	-1.88906
		853.532	-2.56131	-2.45885	-2.33079	-2.1515	-2.04904	-1.81853
		856.497	-2.46196	-2.36348	-2.24039	-2.06805	-1.96957	-1.74799
		859.648	-2.36414	-2.26958	-2.15137	-1.98588	-1.89131	-1.67854
		862.799	-2.26632	-2.17567	-2.06235	-1.90371	-1.81306	-1.60909
		865.671	-2.16698	-2.0803	-1.97196	-1.82027	-1.73359	-1.53856
		868.264	-2.06612	-1.98348	-1.88017	-1.73554	-1.6529	-1.46695
		870.485	-1.96374	-1.88519	-1.78701	-1.64954	-1.57099	-1.39426
		872.24	-1.85679	-1.78252	-1.68968	-1.5597	-1.48543	-1.31832
		873.903	-1.74984	-1.67985	-1.59236	-1.46987	-1.39987	-1.24239
		875.751	-1.64442	-1.57864	-1.49642	-1.38131	-1.31553	-1.16754
		877.879	-1.54051	-1.47889	-1.40186	-1.29403	-1.23241	-1.09376
		880.472	-1.43965	-1.38206	-1.31008	-1.20931	-1.15172	-1.02215
		883.902	-1.34488	-1.29108	-1.22384	-1.1297	-1.0759	-0.95486
		888.077	-1.25925	-1.20888	-1.14592	-1.05777	-1.0074	-0.89407
		892.811	-1.18431	-1.13694	-1.07772	-0.99482	-0.94745	-0.84086
		897.732	-1.11241	-1.06792	-1.01229	-0.93443	-0.88993	-0.78981
		902.559	-1.03746	-0.99596	-0.94409	-0.87147	-0.82997	-0.7366
		907.2	-0.95794	-0.91962	-0.87172	-0.80467	-0.76635	-0.68014
		912.213	-0.88757	-0.85206	-0.80769	-0.74556	-0.71005	-0.63017
		917.88	-0.83704	-0.80355	-0.7617	-0.70311	-0.66963	-0.5943
		924.199	-0.80329	-0.77116	-0.73099	-0.67476	-0.64263	-0.57034
		930.705	-0.77718	-0.74609	-0.70723	-0.65283	-0.62174	-0.5518
		937.211	-0.75259	-0.72249	-0.68486	-0.63218	-0.60207	-0.53434
		943.717	-0.72953	-0.70035	-0.66388	-0.61281	-0.58363	-0.51797
		950.317	-0.71411	-0.68554	-0.64984	-0.59985	-0.57129	-0.50702
		957.104	-0.70784	-0.67953	-0.64414	-0.59459	-0.56628	-0.50257
		963.704	-0.69853	-0.67059	-0.63566	-0.58676	-0.55882	-0.49596
		970.025	-0.677	-0.64992	-0.61607	-0.56868	-0.5416	-0.48067
		976.252	-0.657	-0.63072	-0.59787	-0.55188	-0.5256	-0.46647
		982.667	-0.64769	-0.62179	-0.5894	-0.54406	-0.51816	-0.45986
		989.175	-0.63991	-0.61431	-0.58232	-0.53752	-0.51193	-0.45433
		995.682	-0.62601	-0.60097	-0.56967	-0.52585	-0.50081	-0.44447
		1002.09	-0.59838	-0.57444	-0.54452	-0.50264	-0.4787	-0.42485
		1008.41	-0.54783	-0.52592	-0.49852	-0.46018	-0.43826	-0.38896
		1014.27	-0.51409	-0.49353	-0.46783	-0.43184	-0.41128	-0.36501

## Sheet: Figure 3b
Wavelength (nm)
426.271	-0.01034	-2.1106	-0.04459	-0.03835	-0.03528	-0.02717	-0.01576	-0.00693
432.289	-0.04828	-0.05512	-0.02618	-0.02252	-0.02071	-0.01595	-0.00925	-0.00407
438.138	-0.04828	-0.03236	0.00487	0.00419	0.00385	0.00297	0.00172	0.000756793
443.986	-0.02069	0.00602	0.04855	0.04176	0.03842	0.02958	0.01716	0.00755
449.919	0.00345	0.06001	0.10488	0.09019	0.08298	0.06389	0.03706	0.01631
456.022	0.02069	0.12962	0.15428	0.13268	0.12206	0.09399	0.05451	0.02399
462.04	0.02414	0.19068	0.25207	0.21678	0.19944	0.15357	0.08907	0.03919
468.142	0.0069	0.31155	0.36317	0.31233	0.28734	0.22125	0.12833	0.05646
474.16	-0.01724	0.44886	0.50296	0.43254	0.39794	0.30641	0.17772	0.0782
480.178	-0.02414	0.62163	0.60078	0.51667	0.47534	0.36601	0.21229	0.09341
486.196	-0.01034	0.74254	0.54259	0.46662	0.42929	0.33056	0.19172	0.08436
492.299	0.00345	0.67061	0.40039	0.34434	0.31679	0.24393	0.14148	0.06225
498.401	0.01379	0.49487	0.22758	0.19572	0.18006	0.13865	0.08042	0.03538
504.504	0.02069	0.28128	0.22421	0.24389	0.21051	0.14859	0.06268	0.01724
510.606	0.02069	0.19068	0.19238	0.21632	0.19752	0.15933	0.10892	0.06195
516.624	0.0069	0.17699	0.53707	0.60391	0.55142	0.44481	0.30409	0.27295
522.727	-0.01034	0.4941	1.19567	1.34446	1.22762	0.99028	0.67699	0.38504
528.745	-0.01724	1.10002	1.26687	1.42452	1.30072	1.04925	0.7173	0.40797
534.763	-0.01034	1.16552	1.10667	1.24439	1.13624	0.91657	0.6266	0.35638
540.865	0.0069	1.01814	0.84561	0.95084	0.8682	0.70035	0.47878	0.27231
546.968	0.01724	0.77796	0.5786	0.65061	0.59406	0.47921	0.32761	0.18633
553.071	0.02069	0.53231	0.35907	0.40376	0.36867	0.29739	0.20331	0.11563
559.173	0.02069	0.33035	0.187	0.21027	0.192	0.15488	0.10588	0.06022
565.191	0.01724	0.17204	0.06241	0.07017	0.06407	0.05169	0.03533	0.0201
571.294	0.01034	0.05741	-0.00962	-0.00815	-0.00781	-0.00657	-0.00498	-0.00328
577.396	0.00345	-0.01132	-0.03559	-0.03014	-0.02889	-0.02428	-0.01842	-0.01214
583.499	0	-0.04187	-0.04208	-0.03564	-0.03416	-0.02871	-0.02178	-0.01436
589.602	0.00345	-0.0495	-0.05506	-0.04664	-0.0447	-0.03757	-0.0285	-0.01879
595.704	0.00345	-0.06478	-0.08102	-0.06863	-0.06577	-0.05529	-0.04194	-0.02764
601.807	0.00345	-0.09532	-0.13944	-0.11812	-0.1132	-0.09515	-0.07218	-0.04757
607.91	0	-0.16405	-0.19786	-0.1676	-0.16062	-0.13501	-0.10242	-0.06751
614.012	0	-0.23278	-0.21734	-0.1841	-0.17643	-0.1483	-0.1125	-0.07415
620.115	0.01034	-0.25569	-0.22383	-0.18959	-0.18169	-0.15273	-0.11586	-0.07636
626.217	0.02759	-0.26333	-0.23032	-0.19509	-0.18696	-0.15716	-0.11922	-0.07858
632.32	0.03793	-0.27096	-0.23681	-0.20059	-0.19223	-0.16159	-0.12258	-0.08079
638.423	0.03448	-0.2786	-0.35365	-0.29956	-0.28708	-0.24131	-0.18306	-0.12066
644.525	0.01724	-0.41606	-0.39908	-0.33805	-0.32396	-0.27232	-0.20658	-0.13616
650.628	-0.00345	-0.46951	-0.75609	-0.64045	-0.61377	-0.51592	-0.39139	-0.25796
656.731	-0.01379	-0.88952	-0.80153	-0.67894	-0.65065	-0.54693	-0.41491	-0.27346
662.749	-0.01034	-0.94297	-0.84047	-0.71193	-0.68227	-0.5735	-0.43507	-0.28675
668.851	-0.00345	-0.98879	-0.87942	-0.74492	-0.71388	-0.60008	-0.45523	-0.30004
674.954	0	-1.03461	-0.9638	-0.8164	-0.78238	-0.65765	-0.49891	-0.32883
681.056	0	-1.13389	-1.15204	-0.97585	-0.93519	-0.7861	-0.59635	-0.39305
687.159	0.00345	-1.35535	-1.44414	-1.22327	-1.1723	-0.98541	-0.74755	-0.49271
693.262	0.01379	-1.69899	-1.80115	-1.52568	-1.46211	-1.22902	-0.93236	-0.61451
699.364	0.01724	-2.119	-2.14517	-1.81709	-1.74137	-1.46376	-1.11044	-0.73188
705.467	0.01034	-2.52373	-2.45674	-2.081	-1.99429	-1.67636	-1.27172	-0.83818
711.57	0.0069	-2.89028	-2.73585	-2.31743	-2.22087	-1.86682	-1.41621	-0.93341
717.672	0.0069	-3.21865	-2.989	-2.53186	-2.42637	-2.03956	-1.54725	-1.01978
723.775	0.00345	-3.51648	-3.22268	-2.7298	-2.61606	-2.19901	-1.66821	-1.0995
729.877	-0.0069	-3.79139	-3.43689	-2.91124	-2.78994	-2.34517	-1.77909	-1.17258
735.98	-0.02069	-4.04339	-3.67056	-3.10918	-2.97963	-2.50462	-1.90006	-1.25231
742.083	-0.02414	-4.31831	-3.97564	-3.3676	-3.22728	-2.71279	-2.05798	-1.35639
748.185	-0.02069	-4.67722	-4.3651	-3.6975	-3.54344	-2.97854	-2.25958	-1.48927
754.288	-0.02069	-5.13541	-4.73509	-4.0109	-3.84378	-3.231	-2.45111	-1.6155
760.391	-0.02069	-5.57069	-4.91035	-4.15935	-3.98605	-3.35059	-2.54183	-1.6753
766.493	-0.01724	-5.77688	-4.82597	-4.08788	-3.91755	-3.29301	-2.49815	-1.64651
772.596	-0.02069	-5.67761	-3.96915	-3.3621	-3.22202	-2.70836	-2.05462	-1.35418
778.699	-0.02759	-4.66959	-3.59916	-3.0487	-2.92167	-2.4559	-1.8631	-1.22795
784.801	-0.02414	-4.23431	-3.35899	-2.84526	-2.72671	-2.29202	-1.73877	-1.14601
790.904	-0.01379	-3.95176	-3.14479	-2.66382	-2.55283	-2.14586	-1.62789	-1.07293
797.006	-0.00345	-3.69975	-2.90462	-2.46038	-2.35787	-1.98198	-1.50357	-0.99099
803.109	0	-3.4172	-2.61252	-2.21296	-2.12076	-1.78266	-1.35237	-0.89133
809.212	0.0069	-3.07356	-2.28148	-1.93255	-1.85203	-1.55678	-1.181	-0.77839
815.314	0.02069	-2.6841	-1.96342	-1.66313	-1.59384	-1.33975	-1.01636	-0.66987
821.417	0.02759	-2.30991	-1.6908	-1.43221	-1.37253	-1.15372	-0.87524	-0.57686
827.52	0.03448	-1.98918	-1.4701	-1.24526	-1.19338	-1.00313	-0.761	-0.50156
833.622	0.04483	-1.72953	-1.30783	-1.10781	-1.06165	-0.8924	-0.67699	-0.4462
839.64	0.05172	-1.53862	-1.21695	-1.03083	-0.98788	-0.83039	-0.62995	-0.4152
845.743	0.04828	-1.43171	-1.14555	-0.97035	-0.92992	-0.78167	-0.59299	-0.39084
851.761	0.03793	-1.34771	-1.03521	-0.87688	-0.84034	-0.70638	-0.53587	-0.35319
857.863	0.02759	-1.21789	-0.91837	-0.77791	-0.7455	-0.62665	-0.47539	-0.31333
863.966	0.01379	-1.08043	-0.83398	-0.70643	-0.677	-0.56907	-0.43171	-0.28454
870.069	0.00345	-0.98116	-0.78855	-0.66795	-0.64011	-0.53807	-0.40819	-0.26903
876.171	-0.01379	-0.9277	-0.77556	-0.65695	-0.62958	-0.52921	-0.40147	-0.2646
882.189	-0.04138	-0.91243	-0.77556	-0.65695	-0.62958	-0.52921	-0.40147	-0.2646
888.122	-0.05172	-0.91243	-0.78206	-0.66245	-0.63484	-0.53364	-0.40483	-0.26682
894.055	-0.04483	-0.92006	-0.78855	-0.66795	-0.64011	-0.53807	-0.40819	-0.26903
900.158	-0.04138	-0.9277	-0.78855	-0.66795	-0.64011	-0.53807	-0.40819	-0.26903
906.261	-0.04138	-0.9277	-0.80802	-0.68444	-0.65592	-0.55135	-0.41827	-0.27568
913.974	-0.04483	-0.95061	-0.82749	-0.70093	-0.67173	-0.56464	-0.42835	-0.28232
907.871	-0.03103	-0.97352	-0.821	-0.69544	-0.66646	-0.56021	-0.42499	-0.28011
934.57	-0.06207	-0.96588	-0.76907	-0.65145	-0.62431	-0.52478	-0.39811	-0.26239
928.552	-0.08966	-0.90479	-0.68469	-0.57997	-0.55581	-0.4672	-0.35443	-0.2336
922.534	-0.06207	-0.80552	-0.58732	-0.4975	-0.47677	-0.40076	-0.30403	-0.20038
952.115	-0.05862	-0.69097
958.218	-0.05862
964.575	-0.02414
965.083	-0.01379

## Sheet: figure 3c
time (μs)	counts	time (μs)	counts
-4	0.00408	-2.93	0.002
-3.90234	0.00204	-2.91047	0
-3.80469	0.00153	-2.89094	0.005
-3.70703	0.00357	-2.87141	0.004
-3.60938	0.00306	-2.85188	0.006
-3.51172	0.00306	-2.83234	0.003
-3.41406	0.00204	-2.81281	0.006
-3.31641	0.00255	-2.79328	0.001
-3.21875	0.00204	-2.77375	0.006
-3.12109	0.00153	-2.75422	0.005
-3.02344	0.00408	-2.73469	0.003
-2.92578	0.00458	-2.71516	0.003
-2.82813	0.00255	-2.69563	0.002
-2.73047	0.00458	-2.67609	0.001
-2.63281	0.00357	-2.65656	0.003
-2.53516	0.00102	-2.63703	0.003
-2.4375	0.00408	-2.6175	0.005
-2.33984	0.00204	-2.59797	0.003
-2.24219	0.00255	-2.57844	0.003
-2.14453	0.00408	-2.55891	0.002
-2.04688	0.00255	-2.53938	0.006
-1.94922	0.00255	-2.51984	0.002
-1.85156	0.00153	-2.50031	0.004
-1.75391	0.00255	-2.48078	0.003
-1.65625	0.00306	-2.46125	0.005
-1.55859	0.00204	-2.44172	0.003
-1.46094	0.00408	-2.42219	0.004
-1.36328	0.00458	-2.40266	0.001
-1.26562	0.00204	-2.38313	0.001
-1.16797	0.00357	-2.36359	0.003
-1.07031	0.00204	-2.34406	0.001
-0.97266	0.00204	-2.32453	0.001
-0.875	0.0056	-2.305	0.005
-0.77734	0.00306	-2.28547	0.002
-0.67969	0.00204	-2.26594	0.003
-0.58203	0.00306	-2.24641	0.001
-0.48437	0.00357	-2.22688	0.002
-0.38672	0.00306	-2.20734	0.004
-0.28906	0.00357	-2.18781	0.003
-0.19141	0.00866	-2.16828	0.003
-0.09375	0.00815	-2.14875	0.004
0.00391	0.02445	-2.12922	0.006
0.10156	0.03413	-2.10969	0.002
0.19922	0.06113	-2.09016	0.004
0.29688	0.10087	-2.07063	0.004
0.39453	0.13551	-2.05109	0.003
0.49219	0.1732	-2.03156	0.002
0.58984	0.25471	-2.01203	0.004
0.6875	0.34131	-1.9925	0.003
0.78516	0.44626	-1.97297	0.004
0.88281	0.56597	-1.95344	0.005
0.98047	0.69689	-1.93391	0.004
1.07813	0.8813	-1.91438	0.002
1.17578	0.89098	-1.89484	0.005
1.27344	1	-1.87531	0.003
1.37109	0.9404	-1.85578	0.004
1.46875	0.99032	-1.83625	0.006
1.56641	1.01885	-1.81672	0.003
1.66406	0.94193	-1.79719	0.002
1.76172	0.90015	-1.77766	0.004
1.85938	0.88181	-1.75813	0.008
1.95703	0.85074	-1.73859	0.001
2.05469	0.82017	-1.71906	0.005
2.15234	0.7891	-1.69953	0.006
2.25	0.78706	-1.68	0.005
2.34766	0.73765	-1.66047	0.006
2.44531	0.69536	-1.64094	0.004
2.54297	0.71167	-1.62141	0.008
2.64063	0.65869	-1.60188	0.012
2.73828	0.67702	-1.58234	0.009
2.83594	0.64595	-1.56281	0.01
2.93359	0.59806	-1.54328	0.007
3.03125	0.57667	-1.52375	0.007
3.12891	0.56852	-1.50422	0.013
3.22656	0.52929	-1.48469	0.012
3.32422	0.52624	-1.46516	0.012
3.42188	0.52776	-1.44563	0.013
3.51953	0.48854	-1.42609	0.012
3.61719	0.4921	-1.40656	0.015
3.71484	0.4646	-1.38703	0.013
3.8125	0.45135	-1.3675	0.014
3.91016	0.44065	-1.34797	0.013
4.00781	0.43097	-1.32844	0.015
4.10547	0.41824	-1.30891	0.011
4.20313	0.40245	-1.28938	0.017
4.30078	0.41314	-1.26984	0.018
4.39844	0.3999	-1.25031	0.013
4.49609	0.39429	-1.23078	0.012
4.59375	0.3729	-1.21125	0.015
4.69141	0.35914	-1.19172	0.016
4.78906	0.36016	-1.17219	0.018
4.88672	0.34386	-1.15266	0.019
4.98438	0.3459	-1.13313	0.017
5.08203	0.32145	-1.11359	0.013
5.17969	0.33826	-1.09406	0.015
5.27734	0.3245	-1.07453	0.015
5.375	0.31737	-1.055	0.014
5.47266	0.31584	-1.03547	0.016
5.57031	0.28375	-1.01594	0.012
5.66797	0.31024	-0.99641	0.018
5.76563	0.29445	-0.97688	0.011
5.86328	0.29037	-0.95734	0.017
5.96094	0.26337	-0.93781	0.02
6.05859	0.27611	-0.91828	0.017
6.15625	0.25013	-0.89875	0.016
6.25391	0.24401	-0.87922	0.017
6.35156	0.26235	-0.85969	0.016
6.44922	0.2486	-0.84016	0.018
6.54688	0.24758	-0.82063	0.015
6.64453	0.24605	-0.80109	0.02
6.74219	0.23434	-0.78156	0.019
6.83984	0.25318	-0.76203	0.015
6.9375	0.2216	-0.7425	0.013
7.03516	0.21905	-0.72297	0.017
7.13281	0.18441	-0.70344	0.011
7.23047	0.21651	-0.68391	0.011
7.32813	0.18696	-0.66438	0.014
7.42578	0.20835	-0.64484	0.013
7.52344	0.19918	-0.62531	0.016
7.62109	0.18951	-0.60578	0.02
7.71875	0.18136	-0.58625	0.015
7.81641	0.18849	-0.56672	0.019
7.91406	0.17779	-0.54719	0.011
8.01172	0.15436	-0.52766	0.019
8.10938	0.17524	-0.50813	0.013
8.20703	0.17117	-0.48859	0.01
8.30469	0.16964	-0.46906	0.019
8.40234	0.16811	-0.44953	0.02
8.5	0.14977	-0.43	0.013
8.59766	0.16047	-0.41047	0.015
8.69531	0.14468	-0.39094	0.013
8.79297	0.14671	-0.37141	0.017
8.89063	0.1462	-0.35187	0.015
8.98828	0.13347	-0.33234	0.021
9.08594	0.14162	-0.31281	0.028
9.18359	0.15232	-0.29328	0.025
9.28125	0.15537	-0.27375	0.028
9.37891	0.12685	-0.25422	0.022
9.47656	0.13653	-0.23469	0.03
9.57422	0.13704	-0.21516	0.027
9.67188	0.13296	-0.19562	0.026
9.76953	0.11207	-0.17609	0.031
9.86719	0.12022	-0.15656	0.029
9.96484	0.12379	-0.13703	0.03
10.0625	0.11105	-0.1175	0.028
10.1602	0.11615	-0.09797	0.027
10.2578	0.10749	-0.07844	0.028
10.3555	0.11666	-0.05891	0.027
10.4531	0.09832	-0.03937	0.031
10.5508	0.10596	-0.01984	0.032
10.6484	0.10341	-0.0003125	0.021
10.7461	0.09781	0.01922	0.03
10.8438	0.10341	0.03875	0.025
10.9414	0.10087	0.05828	0.036
11.0391	0.09934	0.07781	0.028
11.1367	0.09017	0.09734	0.029
11.2344	0.10443	0.11688	0.904
11.332	0.09272	0.13641	0.985
11.4297	0.09832	0.15594	0.978
11.5273	0.08966	0.17547	0.95
11.625	0.09068	0.195	0.957
11.7227	0.08558	0.21453	0.967
11.8203	0.08762	0.23406	1
11.918	0.08711	0.25359	0.975
12.0156	0.09068	0.27313	0.972
12.1133	0.07183	0.29266	0.947
12.2109	0.06877	0.31219	0.906
12.3086	0.08202	0.33172	0.986
12.4062	0.08304	0.35125	0.978
12.5039	0.081	0.37078	0.976
12.6016	0.07539	0.39031	0.953
12.6992	0.07539	0.40984	0.901
12.7969	0.07947	0.42938	0.908
12.8945	0.09221	0.44891	0.918
12.9922	0.07387	0.46844	0.917
13.0898	0.06826	0.48797	0.877
13.1875	0.06724	0.5075	0.834
13.2852	0.07692	0.52703	0.802
13.3828	0.05604	0.54656	0.828
13.4805	0.06419	0.56609	0.852
13.5781	0.0647	0.58563	0.83
13.6758	0.0596	0.60516	0.771
13.7734	0.06419	0.62469	0.82
13.8711	0.06775	0.64422	0.828
13.9688	0.06113	0.66375	0.79
14.0664	0.05553	0.68328	0.779
14.1641	0.06011	0.70281	0.764
14.2617	0.05553	0.72234	0.78
14.3594	0.05756	0.74188	0.724
14.457	0.05807	0.76141	0.709
14.5547	0.05655	0.78094	0.709
14.6523	0.054	0.80047	0.745
14.75	0.06266	0.82	0.701
14.8477	0.04075	0.83953	0.695
14.9453	0.05756	0.85906	0.667
15.043	0.04941	0.87859	0.636
15.1406	0.04941	0.89813	0.635
15.2383	0.0489	0.91766	0.646
15.3359	0.05145	0.93719	0.597
15.4336	0.04992	0.95672	0.613
15.5312	0.04941	0.97625	0.624
15.6289	0.04941	0.99578	0.596
15.7266	0.05247	1.01531	0.613
15.8242	0.0433	1.03484	0.585
15.9219	0.04381	1.05438	0.533
16.0195	0.04738	1.07391	0.559
16.1172	0.04483	1.09344	0.53
16.2148	0.04738	1.11297	0.53
16.3125	0.0377	1.1325	0.554
16.4102	0.03821	1.15203	0.503
16.5078	0.04075	1.17156	0.54
16.6055	0.04228	1.19109	0.498
16.7031	0.04483	1.21063	0.468
16.8008	0.03668	1.23016	0.494
16.8984	0.04279	1.24969	0.529
16.9961	0.03923	1.26922	0.471
17.0938	0.04177	1.28875	0.46
17.1914	0.03821	1.30828	0.431
17.2891	0.03311	1.32781	0.382
17.3867	0.04381	1.34734	0.492
17.4844	0.03413	1.36688	0.452
17.582	0.03057	1.38641	0.451
17.6797	0.0377	1.40594	0.419
17.7773	0.02802	1.42547	0.422
17.875	0.0326	1.445	0.404
17.9727	0.03617	1.46453	0.419
18.0703	0.03668	1.48406	0.419
18.168	0.02904	1.50359	0.424
18.2656	0.02802	1.52313	0.381
18.3633	0.03158	1.54266	0.409
18.4609	0.03413	1.56219	0.372
18.5586	0.02751	1.58172	0.354
18.6562	0.03719	1.60125	0.387
18.7539	0.02904	1.62078	0.346
18.8516	0.02751	1.64031	0.383
18.9492	0.03464	1.65984	0.33
19.0469	0.027	1.67938	0.326
19.1445	0.02955	1.69891	0.282
19.2422	0.03006	1.71844	0.348
19.3398	0.01783	1.73797	0.304
19.4375	0.02598	1.7575	0.301
19.5352	0.03158	1.77703	0.29
19.6328	0.02547	1.79656	0.301
19.7305	0.03006	1.81609	0.303
19.8281	0.02038	1.83563	0.29
19.9258	0.02445	1.85516	0.278
20.0234	0.01987	1.87469	0.263
20.1211	0.02955	1.89422	0.278
20.2188	0.02853	1.91375	0.264
20.3164	0.02191	1.93328	0.268
20.4141	0.02598	1.95281	0.24
20.5117	0.02904	1.97234	0.258
20.6094	0.01936	1.99188	0.273
20.707	0.02649	2.01141	0.248
20.8047	0.02292	2.03094	0.275
20.9023	0.02343	2.05047	0.254
21	0.02038	2.07	0.239
21.0977	0.02547	2.08953	0.252
21.1953	0.01681	2.10906	0.224
21.293	0.02241	2.12859	0.21
21.3906	0.02292	2.14813	0.231
21.4883	0.01732	2.16766	0.231
21.5859	0.01936	2.18719	0.19
21.6836	0.01732	2.20672	0.215
21.7812	0.01681	2.22625	0.185
21.8789	0.01681	2.24578	0.205
21.9766	0.02241	2.26531	0.19
22.0742	0.01783	2.28484	0.17
22.1719	0.01681	2.30438	0.166
22.2695	0.0214	2.32391	0.171
22.3672	0.01732	2.34344	0.212
22.4648	0.02038	2.36297	0.168
22.5625	0.0214	2.3825	0.144
22.6602	0.01885	2.40203	0.176
22.7578	0.01681	2.42156	0.152
22.8555	0.01681	2.44109	0.165
22.9531	0.0163	2.46063	0.165
23.0508	0.01732	2.48016	0.153
23.1484	0.02038	2.49969	0.172
23.2461	0.01681	2.51922	0.147
23.3438	0.01834	2.53875	0.153
23.4414	0.01528	2.55828	0.144
23.5391	0.01783	2.57781	0.157
23.6367	0.01783	2.59734	0.144
23.7344	0.02038	2.61688	0.162
23.832	0.01579	2.63641	0.129
23.9297	0.01987	2.65594	0.142
24.0273	0.01783	2.67547	0.151
24.125	0.02038	2.695	0.136
24.2227	0.01834	2.71453	0.126
24.3203	0.01987	2.73406	0.113
24.418	0.01274	2.75359	0.139
24.5156	0.01936	2.77313	0.119
24.6133	0.01732	2.79266	0.12
24.7109	0.0163	2.81219	0.128
24.8086	0.01783	2.83172	0.114
24.9062	0.01426	2.85125	0.131
25.0039	0.00917	2.87078	0.109
25.1016	0.01477	2.89031	0.1
25.1992	0.01121	2.90984	0.108
25.2969	0.01579	2.92938	0.106
25.3945	0.01783	2.94891	0.125
25.4922	0.01426	2.96844	0.112
25.5898	0.01325	2.98797	0.098
25.6875	0.01579	3.0075	0.101
25.7852	0.01426	3.02703	0.104
25.8828	0.01019	3.04656	0.096
25.9805	0.01681	3.06609	0.104
26.0781	0.01223	3.08563	0.105
26.1758	0.01375	3.10516	0.095
26.2734	0.01121	3.12469	0.084
26.3711	0.01783	3.14422	0.093
26.4688	0.01019	3.16375	0.102
26.5664	0.00917	3.18328	0.092
26.6641	0.01528	3.20281	0.079
26.7617	0.01477	3.22234	0.085
26.8594	0.01375	3.24188	0.08
26.957	0.01325	3.26141	0.088
27.0547	0.01172	3.28094	0.094
27.1523	0.01732	3.30047	0.084
27.25	0.01325	3.32	0.077
27.3477	0.00917	3.33953	0.069
27.4453	0.01325	3.35906	0.078
27.543	0.0163	3.37859	0.055
27.6406	0.00662	3.39813	0.08
27.7383	0.01019	3.41766	0.082
27.8359	0.01325	3.43719	0.063
27.9336	0.00764	3.45672	0.057
28.0312	0.01325	3.47625	0.073
28.1289	0.00968	3.49578	0.07
28.2266	0.00815	3.51531	0.073
28.3242	0.01223	3.53484	0.056
28.4219	0.00917	3.55438	0.045
28.5195	0.0107	3.57391	0.057
28.6172	0.00662	3.59344	0.07
28.7148	0.01172	3.61297	0.069
28.8125	0.01121	3.6325	0.06
28.9102	0.00968	3.65203	0.054
29.0078	0.00968	3.67156	0.062
29.1055	0.01019	3.69109	0.055
29.2031	0.00764	3.71063	0.041
29.3008	0.01223	3.73016	0.067
29.3984	0.00968	3.74969	0.048
29.4961	0.00611	3.76922	0.067
29.5938	0.00764	3.78875	0.042
29.6914	0.00917	3.80828	0.064
29.7891	0.00866	3.82781	0.059
29.8867	0.00815	3.84734	0.061
29.9844	0.00968	3.86688	0.043
30.082	0.01172	3.88641	0.049
30.1797	0.00815	3.90594	0.059
30.2773	0.01274	3.92547	0.051
30.375	0.01019	3.945	0.051
30.4727	0.01325	3.96453	0.051
30.5703	0.01019	3.98406	0.052
30.668	0.00815	4.00359	0.048
30.7656	0.00866	4.02313	0.045
30.8633	0.00662	4.04266	0.049
30.9609	0.00866	4.06219	0.051
31.0586	0.0107	4.08172	0.051
31.1562	0.0107	4.10125	0.035
31.2539	0.01172	4.12078	0.043
31.3516	0.01223	4.14031	0.04
31.4492	0.0107	4.15984	0.041
31.5469	0.00917	4.17938	0.045
31.6445	0.00917	4.19891	0.056
31.7422	0.01172	4.21844	0.028
31.8398	0.00611	4.23797	0.043
31.9375	0.00968	4.2575	0.031
32.0352	0.00662	4.27703	0.028
32.1328	0.00764	4.29656	0.035
32.2305	0.00713	4.31609	0.038
32.3281	0.00713	4.33563	0.044
32.4258	0.0056	4.35516	0.031
32.5234	0.00917	4.37469	0.038
32.6211	0.00509	4.39422	0.039
32.7188	0.0056	4.41375	0.04
32.8164	0.00917	4.43328	0.035
32.9141	0.00458	4.45281	0.028
33.0117	0.00611	4.47234	0.027
33.1094	0.01019	4.49188	0.035
33.207	0.0056	4.51141	0.032
33.3047	0.00713	4.53094	0.042
33.4023	0.00815	4.55047	0.042
33.5	0.00917	4.57	0.032
33.5977	0.00611	4.58953	0.026
33.6953	0.00611	4.60906	0.029
33.793	0.00458	4.62859	0.025
33.8906	0.00509	4.64813	0.026
33.9883	0.0056	4.66766	0.039
34.0859	0.00866	4.68719	0.032
34.1836	0.0056	4.70672	0.025
34.2812	0.0056	4.72625	0.033
34.3789	0.00764	4.74578	0.024
34.4766	0.00662	4.76531	0.041
34.5742	0.00764	4.78484	0.042
34.6719	0.00662	4.80438	0.027
34.7695	0.00764	4.82391	0.027
34.8672	0.00713	4.84344	0.027
34.9648	0.0056	4.86297	0.034
35.0625	0.00713	4.8825	0.028
35.1602	0.00458	4.90203	0.037
35.2578	0.00713	4.92156	0.026
35.3555	0.00815	4.94109	0.029
35.4531	0.00764	4.96063	0.023
35.5508	0.00611	4.98016	0.033
35.6484	0.00611	4.99969	0.04
35.7461	0.00509	5.01922	0.03
35.8438	0.00509	5.03875	0.031
35.9414	0.00509	5.05828	0.026
36.0391	0.00408	5.07781	0.031
36.1367	0.00357	5.09734	0.03
36.2344	0.00408	5.11688	0.016
36.332	0.00611	5.13641	0.024
36.4297	0.00968	5.15594	0.019
36.5273	0.00764	5.17547	0.022
36.625	0.00662	5.195	0.019
36.7227	0.00204	5.21453	0.024
36.8203	0.00764	5.23406	0.017
36.918	0.00509	5.25359	0.025
37.0156	0.00662	5.27313	0.021
37.1133	0.00458	5.29266	0.02
37.2109	0.00306	5.31219	0.019
37.3086	0.00458	5.33172	0.024
37.4062	0.00408	5.35125	0.016
37.5039	0.0056	5.37078	0.019
37.6016	0.00306	5.39031	0.021
37.6992	0.00713	5.40984	0.027
37.7969	0.0056	5.42938	0.02
37.8945	0.00611	5.44891	0.023
37.9922	0.00458	5.46844	0.017
38.0898	0.00306	5.48797	0.024
38.1875	0.00662	5.5075	0.016
38.2852	0.00866	5.52703	0.02
38.3828	0.00255	5.54656	0.02
38.4805	0.00458	5.56609	0.022
38.5781	0.00458	5.58563	0.027
38.6758	0.00306	5.60516	0.021
38.7734	0.0056	5.62469	0.013
38.8711	0.00255	5.64422	0.021
38.9688	0.00408	5.66375	0.018
39.0664	0.00306	5.68328	0.015
39.1641	0.00662	5.70281	0.019
39.2617	0.0056	5.72234	0.018
39.3594	0.00306	5.74188	0.019
39.457	0.00458	5.76141	0.019
39.5547	0.00408	5.78094	0.02
39.6523	0.00408	5.80047	0.017
39.75	0.00662	5.82	0.013
39.8477	0.00306	5.83953	0.014
39.9453	0.0056	5.85906	0.01
40.043	0.00458	5.87859	0.021
40.1406	0.00306	5.89813	0.012
40.2383	0.00306	5.91766	0.019
40.3359	0.0056	5.93719	0.012
40.4336	0.00458	5.95672	0.018
40.5312	0.00458	5.97625	0.018
40.6289	0.00509	5.99578	0.02
40.7266	0.00408	6.01531	0.021
40.8242	0.00408	6.03484	0.014
40.9219	0.00204	6.05438	0.014
41.0195	0.00509	6.07391	0.014
41.1172	0.00764	6.09344	0.017
41.2148	0.00357	6.11297	0.014
41.3125	0.00408	6.1325	0.016
41.4102	0.00357	6.15203	0.015
41.5078	0.00458	6.17156	0.019
41.6055	0.00255	6.19109	0.024
41.7031	0.00255	6.21063	0.015
41.8008	0.00611	6.23016	0.015
41.8984	0.00509	6.24969	0.013
41.9961	0.00408	6.26922	0.016
42.0938	0.00357	6.28875	0.014
42.1914	0.00408	6.30828	0.015
42.2891	0.00306	6.32781	0.009
42.3867	0.00408	6.34734	0.007
42.4844	0.00255	6.36688	0.014
42.582	0.00458	6.38641	0.011
42.6797	0.00458	6.40594	0.011
42.7773	0.0056	6.42547	0.007
42.875	0.00408	6.445	0.018
42.9727	0.00611	6.46453	0.013
43.0703	0.00662	6.48406	0.014
43.168	0.00408	6.50359	0.014
43.2656	0.00611	6.52313	0.016
43.3633	0.00458	6.54266	0.009
43.4609	0.00408	6.56219	0.006
43.5586	0.000509424	6.58172	0.017
43.6562	0.00357	6.60125	0.01
43.7539	0.00458	6.62078	0.005
43.8516	0.00713	6.64031	0.011
43.9492	0.00408	6.65984	0.011
44.0469	0.00153	6.67938	0.01
44.1445	0.00408	6.69891	0.011
44.2422	0.00458	6.71844	0.008
44.3398	0.00255	6.73797	0.004
44.4375	0.00357	6.7575	0.011
44.5352	0.00408	6.77703	0.01
44.6328	0.00357	6.79656	0.012
44.7305	0.00611	6.81609	0.013
44.8281	0.00204	6.83563	0.006
44.9258	0.00509	6.85516	0.016
45.0234	0.00255	6.87469	0.012
45.1211	0.00255	6.89422	0.018
45.2188	0.00509	6.91375	0.008
45.3164	0.00204	6.93328	0.008
45.4141	0.00408	6.95281	0.015
45.5117	0.00611	6.97234	0.004
45.6094	0.00204	6.99188	0.016
45.707	0.00408	7.01141	0.011
45.8047	0.00815	7.03094	0.012
45.9023	0.0056	7.05047	0.01
46	0.00408	7.07	0.007
46.0977	0.00357	7.08953	0.005
46.1953	0.00306	7.10906	0.01
46.293	0.00357	7.12859	0.006
46.3906	0.00357	7.14813	0.006
46.4883	0.00357	7.16766	0.006
46.5859	0.00204	7.18719	0.012
46.6836	0.00662	7.20672	0.01
46.7812	0.00306	7.22625	0.009
46.8789	0.00357	7.24578	0.013
46.9766	0.00204	7.26531	0.007
47.0742	0.00306	7.28484	0.012
47.1719	0.00306	7.30438	0.01
47.2695	0.00306	7.32391	0.011
47.3672	0.00408	7.34344	0.007
47.4648	0.00306	7.36297	0.008
47.5625	0.00204	7.3825	0.007
47.6602	0.00611	7.40203	0.005
47.7578	0.00204	7.42156	0.009
47.8555	0.00408	7.44109	0.011
47.9531	0.00255	7.46063	0.005
48.0508	0.00458	7.48016	0.003
48.1484	0.00357	7.49969	0.01
48.2461	0.00408	7.51922	0.009
48.3438	0.00153	7.53875	0.011
48.4414	0.00204	7.55828	0.013
48.5391	0.00306	7.57781	0.008
48.6367	0.00509	7.59734	0.004
48.7344	0.00204	7.61688	0.01
48.832	0.00306	7.63641	0.007
48.9297	0.00357	7.65594	0.01
49.0273	0.00458	7.67547	0.008
49.125	0.00255	7.695	0.007
49.2227	0.00509	7.71453	0.013
49.3203	0.00102	7.73406	0.005
49.418	0.00357	7.75359	0.008
49.5156	0.0056	7.77313	0.003
49.6133	0.00255	7.79266	0.005
49.7109	0.00306	7.81219	0.008
49.8086	0.0056	7.83172	0.016
49.9062	0.00255	7.85125	0.01
50.0039	0.00764	7.87078	0.003
50.1016	0.00357	7.89031	0.005
50.1992	0.00204	7.90984	0.005
50.2969	0.00458	7.92938	0.007
50.3945	0.00408	7.94891	0.003
50.4922	0.00408	7.96844	0.011
50.5898	0.00458	7.98797	0.008
50.6875	0.00153	8.0075	0.01
50.7852	0.00306	8.02703	0.007
50.8828	0.00408	8.04656	0.005
50.9805	0.00357	8.06609	0.005
51.0781	0.00306	8.08563	0.011
51.1758	0.00458	8.10516	0.005
51.2734	0.00306	8.12469	0.004
51.3711	0.00357	8.14422	0.008
51.4688	0.00102	8.16375	0.003
51.5664	0.00662	8.18328	0.006
51.6641	0.00153	8.20281	0.004
51.7617	0.00153	8.22234	0.004
51.8594	0.00204	8.24188	0.005
51.957	0.00204	8.26141	0.007
52.0547	0.00306	8.28094	0.006
52.1523	0.00204	8.30047	0.006
52.25	0.00204	8.32	0.012
52.3477	0.00357	8.33953	0.008
52.4453	0.000509424	8.35906	0.006
52.543	0.00306	8.37859	0.006
52.6406	0.00306	8.39813	0.003
52.7383	0.00306	8.41766	0.01
52.8359	0.00204	8.43719	0.005
52.9336	0.00509	8.45672	0.006
53.0312	0.00153	8.47625	0.004
53.1289	0.00102	8.49578	0.006
53.2266	0.00408	8.51531	0.005
53.3242	0.00255	8.53484	0.007
53.4219	0.00255	8.55438	0.006
53.5195	0.00408	8.57391	0.012
53.6172	0.00357	8.59344	0.006
53.7148	0.00255	8.61297	0.006
53.8125	0.00255	8.6325	0.002
53.9102	0.00255	8.65203	0.004
54.0078	0.00153	8.67156	0.007
54.1055	0.00306	8.69109	0.006
54.2031	0.00255	8.71063	0.005
54.3008	0.00306	8.73016	0.006
54.3984	0.00255	8.74969	0.003
54.4961	0.00611	8.76922	0.003
54.5938	0.00408	8.78875	0.004
54.6914	0.00357	8.80828	0.002
54.7891	0.00204	8.82781	0.004
54.8867	0.00357	8.84734	0.005
54.9844	0.00408	8.86688	0.004
55.082	0.00153	8.88641	0.002
55.1797	0.00357	8.90594	0.003
55.2773	0.00255	8.92547	0.001
55.375	0.00306	8.945	0.006
55.4727	0.00357	8.96453	0.005
55.5703	0.00306	8.98406	0.004
55.668	0.00509	9.00359	0.006
55.7656	0.00662	9.02313	0.002
55.8633	0.00153	9.04266	0.005
55.9609	0.00458	9.06219	0.009
56.0586	0.00255	9.08172	0.004
56.1562	0.00306	9.10125	0.004
56.2539	0.00458	9.12078	0.005
56.3516	0.00255	9.14031	0.002
56.4492	0.00204	9.15984	0.003
56.5469	0.00408	9.17938	0.006
56.6445	0.00306	9.19891	0.004
56.7422	0.00153	9.21844	0.007
56.8398	0.0056	9.23797	0.004
56.9375	0.00255	9.2575	0.003
57.0352	0.00306	9.27703	0.003
57.1328	0.00408	9.29656	0.005
57.2305	0.00357	9.31609	0.001
57.3281	0.00153	9.33563	0.006
57.4258	0.00102	9.35516	0.002
57.5234	0.0056	9.37469	0.002
57.6211	0.00306	9.39422	0.006
57.7188	0.00357	9.41375	0.004
57.8164	0.00153	9.43328	0.006
57.9141	0.00204	9.45281	0.004
58.0117	0.00153	9.47234	0.002
58.1094	0.00255	9.49188	0.004
58.207	0.00306	9.51141	0
58.3047	0.00458	9.53094	0.007
58.4023	0.00662	9.55047	0.003
58.5	0.00255	9.57	0.001
58.5977	0.00102	9.58953	0.006
58.6953	0.00153	9.60906	0.008
58.793	0.00458	9.62859	0.001
58.8906	0	9.64813	0.005
58.9883	0.00204	9.66766	0.006
59.0859	0.00306	9.68719	0.004
59.1836	0.00408	9.70672	0.004
59.2812	0.00153	9.72625	0.004
59.3789	0.00255	9.74578	0.005
59.4766	0.00458	9.76531	0.006
59.5742	0.00306	9.78484	0.004
59.6719	0.00306	9.80438	0.007
59.7695	0.00458	9.82391	0.005
59.8672	0.00357	9.84344	0.004
59.9648	0.00357	9.86297	0.005
60.0625	0.00357	9.8825	0.009
60.1602	0.00357	9.90203	0.004
60.2578	0.00255	9.92156	0.003
60.3555	0.00357	9.94109	0.003
60.4531	0.00204	9.96063	0.003
60.5508	0.00408	9.98016	0.002
60.6484	0.00102	9.99969	0.004
60.7461	0.00255	10.0192	0.003
60.8438	0.00153	10.0388	0.006
60.9414	0.00408	10.0583	0.003
61.0391	0.00102	10.0778	0.005
61.1367	0.00255	10.0973	0.002
61.2344	0.00306	10.1169	0.007
61.332	0.00306	10.1364	0.003
61.4297	0.00306	10.1559	0.002
61.5273	0.00408	10.1755	0.01
61.625	0.00357	10.195	0.007
61.7227	0.00509	10.2145	0.004
61.8203	0.00357	10.2341	0.002
61.918	0.00204	10.2536	0.003
62.0156	0.00357	10.2731	0.003
62.1133	0.00204	10.2927	0.004
62.2109	0.00153	10.3122	0.003
62.3086	0.00204	10.3317	0
62.4062	0.00255	10.3513	0.003
62.5039	0.00102	10.3708	0.003
62.6016	0.00408	10.3903	0.006
62.6992	0.00153	10.4098	0.004
62.7969	0.00255	10.4294	0.001
62.8945	0.00306	10.4489	0.003
62.9922	0.00357	10.4684	0.002
63.0898	0.00204	10.488	0.001
63.1875	0.00458	10.5075	0.002
63.2852	0.00255	10.527	0.006
63.3828	0.00153	10.5466	0
63.4805	0.00509	10.5661	0.006
63.5781	0.00458	10.5856	0.003
63.6758	0.00408	10.6052	0.006
63.7734	0.00357	10.6247	0.004
63.8711	0.00408	10.6442	0.003
63.9688	0.00306	10.6638	0.003
64.0664	0.00408	10.6833	0.004
64.1641	0.00408	10.7028	0.005
64.2617	0.00153	10.7223	0.002
64.3594	0.00255	10.7419	0.004
64.457	0.00102	10.7614	0.003
64.5547	0.00306	10.7809	0.006
64.6523	0.00306	10.8005	0.003
64.75	0.00357	10.82	0
64.8477	0.00306	10.8395	0.002
64.9453	0.00204	10.8591	0.005
65.043	0.00306	10.8786	0.002
65.1406	0.00408	10.8981	0.003
65.2383	0.00255	10.9177	0.003
65.3359	0.00102	10.9372	0.005
65.4336	0.00306	10.9567	0.003
65.5312	0.00458	10.9763	0.006
65.6289	0.00255	10.9958	0.002
65.7266	0.00153	11.0153	0.003
65.8242	0.00357	11.0348	0.001
65.9219	0.00204	11.0544	0.003
66.0195	0.00408	11.0739	0.009
66.1172	0.00204	11.0934	0.005
66.2148	0.00102	11.113	0.005
66.3125	0.00153	11.1325	0.003
66.4102	0.00408	11.152	0.007
66.5078	0.00204	11.1716	0.006
66.6055	0.00458	11.1911	0.008
66.7031	0.00153	11.2106	0
66.8008	0.00458	11.2302	0.002
66.8984	0.00204	11.2497	0.002
66.9961	0.00306	11.2692	0.003
67.0938	0.00458	11.2888	0.004
67.1914	0.00357	11.3083	0.003
67.2891	0.00255	11.3278	0.007
67.3867	0.00153	11.3473	0.004
67.4844	0.00153	11.3669	0.004
67.582	0.00153	11.3864	0.003
67.6797	0.00509	11.4059	0.003
67.7773	0.00408	11.4255	0
67.875	0.00357	11.445	0.004
67.9727	0.00153	11.4645	0.004
68.0703	0.00153	11.4841	0.002
68.168	0.00458	11.5036	0.004
68.2656	0.00408	11.5231	0.001
68.3633	0.00458	11.5427	0.001
68.4609	0.00255	11.5622	0.001
68.5586	0.00357	11.5817	0.009
68.6562	0.00204	11.6013	0.001
68.7539	0.00306	11.6208	0.003
68.8516	0.00306	11.6403	0.005
68.9492	0.00102	11.6598	0.007
69.0469	0.00306	11.6794	0.004
69.1445	0.00255	11.6989	0.002
69.2422	0.00306	11.7184	0.003
69.3398	0.00306	11.738	0.004
69.4375	0.00255	11.7575	0.002
69.5352	0.00153	11.777	0.005
69.6328	0.00306	11.7966	0.001
69.7305	0.0056	11.8161	0.004
69.8281	0.00306	11.8356	0.001
69.9258	0.00509	11.8552	0.004
70.0234	0.00255	11.8747	0.003
70.1211	0.00204	11.8942	0.005
70.2188	0.00306	11.9138	0.004
70.3164	0.00204	11.9333	0.004
70.4141	0.000509424	11.9528	0.003
70.5117	0.00153	11.9723	0.004
70.6094	0.00204	11.9919	0.002
70.707	0.00153	12.0114	0.003
70.8047	0.00255	12.0309	0.007
70.9023	0.00357	12.0505	0.003
71	0.00153	12.07	0.003
71.0977	0.00153	12.0895	0.003
71.1953	0.00204	12.1091	0.004
71.293	0.00306	12.1286	0.001
71.3906	0.00357	12.1481	0.002
71.4883	0.00255	12.1677	0.004
71.5859	0.00408	12.1872	0.004
71.6836	0.00458	12.2067	0.002
71.7812	0.00204	12.2263	0.001
71.8789	0.00153	12.2458	0.006
71.9766	0.00204	12.2653	0.005
72.0742	0.00153	12.2848	0.004
72.1719	0.00458	12.3044	0.002
72.2695	0.00357	12.3239	0.002
72.3672	0.00357	12.3434	0.002
72.4648	0.00204	12.363	0.003
72.5625	0.00102	12.3825	0.003
72.6602	0.00204	12.402	0.004
72.7578	0.00306	12.4216	0.007
72.8555	0.00153	12.4411	0.005
72.9531	0.00306	12.4606	0.002
73.0508	0.00306	12.4802	0
73.1484	0.00357	12.4997	0.003
73.2461	0.00458	12.5192	0.007
73.3438	0.00255	12.5388	0.004
73.4414	0.00458	12.5583	0.002
73.5391	0.00408	12.5778	0.004
73.6367	0.00204	12.5973	0.005
73.7344	0.00306	12.6169	0.004
73.832	0.00306	12.6364	0.003
73.9297	0.00153	12.6559	0.001
74.0273	0.00255	12.6755	0.003
74.125	0.00255	12.695	0.008
74.2227	0.00255	12.7145	0.004
74.3203	0.00408	12.7341	0.005
74.418	0.00102	12.7536	0.006
74.5156	0.00204	12.7731	0.003
74.6133	0.00102	12.7927	0.002
74.7109	0.00255	12.8122	0.003
74.8086	0.00153	12.8317	0.002
74.9062	0.00306	12.8513	0.005
75.0039	0.00611	12.8708	0.002
75.1016	0.00306	12.8903	0.002
75.1992	0.00509	12.9098	0.006
75.2969	0.00102	12.9294	0.006
75.3945	0.00153	12.9489	0.005
75.4922	0.00306	12.9684	0.007
75.5898	0.00153	12.988	0.007
75.6875	0.00153	13.0075	0.004
75.7852	0.00102	13.027	0.001
75.8828	0.00306	13.0466	0.004
75.9805	0.00204	13.0661	0.007
76.0781	0.00102	13.0856	0.004
76.1758	0.00255	13.1052	0.002
76.2734	0.00662	13.1247	0.005
76.3711	0.00255	13.1442	0.007
76.4688	0.00458	13.1638	0.006
76.5664	0.00357	13.1833	0.002
76.6641	0.00204	13.2028	0.006
76.7617	0.00255	13.2223	0.005
76.8594	0.00306	13.2419	0.005
76.957	0.00153	13.2614	0.005
77.0547	0.00153	13.2809	0
77.1523	0.00153	13.3005	0.002
77.25	0.00255	13.32	0.006
77.3477	0.00153	13.3395	0.002
77.4453	0.00102	13.3591	0.006
77.543	0.00204	13.3786	0.005
77.6406	0.00153	13.3981	0.002
77.7383	0.00255	13.4177	0.006
77.8359	0.00458	13.4372	0.005
77.9336	0.00204	13.4567	0.005
78.0312	0.00255	13.4763	0.003
78.1289	0.00102	13.4958	0.003
78.2266	0.00102	13.5153	0.004
78.3242	0.00153	13.5348	0.001
78.4219	0.00306	13.5544	0.004
78.5195	0.00204	13.5739	0
78.6172	0.00204	13.5934	0.005
78.7148	0.00306	13.613	0.003
78.8125	0.00357	13.6325	0.004
78.9102	0.00204	13.652	0
79.0078	0.000509424	13.6716	0.003
79.1055	0.00357	13.6911	0.005
79.2031	0.00204	13.7106	0.004
79.3008	0.00458	13.7302	0.003
79.3984	0.00204	13.7497	0.006
79.4961	0.00153	13.7692	0.003
79.5938	0.00255	13.7888	0.004
79.6914	0.00102	13.8083	0.002
79.7891	0.00255	13.8278	0.003
79.8867	0.00306	13.8473	0.002
79.9844	0.00153	13.8669	0.003
80.082	0.00357	13.8864	0.002
80.1797	0.00102	13.9059	0.003
80.2773	0.00408	13.9255	0.006
80.375	0.00153	13.945	0.003
80.4727	0.00357	13.9645	0.004
80.5703	0.00306	13.9841	0.002
80.668	0.00306	14.0036	0
80.7656	0.00306	14.0231	0.006
80.8633	0.00357	14.0427	0.003
80.9609	0.0056	14.0622	0.004
81.0586	0.00255	14.0817	0.003
81.1562	0.00204	14.1013	0.003
81.2539	0.00153	14.1208	0.001
81.3516	0.00357	14.1403	0.002
81.4492	0.00458	14.1598	0.007
81.5469	0.00306	14.1794	0.004
81.6445	0.00255	14.1989	0.003
81.7422	0.00153	14.2184	0.002
81.8398	0.00204	14.238	0.002
81.9375	0.00357	14.2575	0.001
82.0352	0.00357	14.277	0.002
82.1328	0.00204	14.2966	0.001
82.2305	0.00458	14.3161	0.003
82.3281	0.00204	14.3356	0.001
82.4258	0.00408	14.3552	0.003
82.5234	0.00306	14.3747	0.005
82.6211	0.00102	14.3942	0.003
82.7188	0.00102	14.4138	0.004
82.8164	0.00255	14.4333	0.004
82.9141	0.00255	14.4528	0.004
83.0117	0.00255	14.4723	0.009
83.1094	0.00255	14.4919	0.007
83.207	0.00357	14.5114	0.003
83.3047	0.00408	14.5309	0.004
83.4023	0.00408	14.5505	0.005
83.5	0.0056	14.57	0.002
83.5977	0.00102	14.5895	0.002
83.6953	0.00204	14.6091	0
83.793	0.00255	14.6286	0.001
83.8906	0.00102	14.6481	0.001
83.9883	0.00357	14.6677	0.003
84.0859	0.00255	14.6872	0.005
84.1836	0.00255	14.7067	0.002
84.2812	0.00509	14.7263	0.004
84.3789	0.00408	14.7458	0.001
84.4766	0.00153	14.7653	0.001
84.5742	0.00255	14.7848	0.001
84.6719	0.00102	14.8044	0
84.7695	0.00204	14.8239	0
84.8672	0.00357	14.8434	0.005
84.9648	0.00102	14.863	0.005
85.0625	0.00408	14.8825	0.001
85.1602	0.00255	14.902	0.003
85.2578	0.0056	14.9216	0.001
85.3555	0.00204	14.9411	0.001
85.4531	0.00357	14.9606	0.003
85.5508	0.00204	14.9802	0.003
85.6484	0.00255	14.9997	0.003
85.7461	0.00255	15.0192	0.003
85.8438	0.00255	15.0388	0.002
85.9414	0.00458	15.0583	0.003
86.0391	0.00306	15.0778	0.004
86.1367	0.00153	15.0973	0.004
86.2344	0.00153	15.1169	0.004
86.332	0.00458	15.1364	0.004
86.4297	0.00255	15.1559	0.004
86.5273	0.00408	15.1755	0.004
86.625	0.00255	15.195	0.002
86.7227	0.00458	15.2145	0.003
86.8203	0.00255	15.2341	0.002
86.918	0.000509424	15.2536	0.002
87.0156	0.00255	15.2731	0.002
87.1133	0.00153	15.2927	0.005
87.2109	0.00408	15.3122	0.006
87.3086	0.00458	15.3317	0.001
87.4062	0.00255	15.3513	0.002
87.5039	0.00153	15.3708	0.004
87.6016	0.00153	15.3903	0.003
87.6992	0.00102	15.4098	0.003
87.7969	0.00408	15.4294	0.005
87.8945	0.00153	15.4489	0.001
87.9922	0.00408	15.4684	0.004
88.0898	0.000509424	15.488	0.006
88.1875	0.00204	15.5075	0.001
88.2852	0.00306	15.527	0.002
88.3828	0.00306	15.5466	0.004
88.4805	0.00153	15.5661	0.002
88.5781	0.00357	15.5856	0.004
88.6758	0.00153	15.6052	0.004
88.7734	0.00255	15.6247	0.004
88.8711	0.00306	15.6442	0.005
88.9688	0.00306	15.6638	0.001
89.0664	0.00357	15.6833	0.004
89.1641	0.00306	15.7028	0.002
89.2617	0.00153	15.7223	0.002
89.3594	0.00255	15.7419	0.003
89.457	0.00408	15.7614	0.002
89.5547	0.00255	15.7809	0.001
89.6523	0.00204	15.8005	0.001
89.75	0.00306	15.82	0.003
89.8477	0.00306	15.8395	0.006
89.9453	0.00255	15.8591	0.002
90.043	0.00255	15.8786	0.002
90.1406	0.00102	15.8981	0.004
90.2383	0.00102	15.9177	0.001
90.3359	0.00204	15.9372	0.005
90.4336	0.00357	15.9567	0.004
90.5312	0.00153	15.9763	0.004
90.6289	0.00153	15.9958	0.004
90.7266	0.00204	16.0153	0.004
90.8242	0.00153	16.0348	0.006
90.9219	0.00357	16.0544	0.004
91.0195	0.00255	16.0739	0.005
91.1172	0.00306	16.0934	0.002
91.2148	0.00357	16.113	0.006
91.3125	0.00102	16.1325	0.001
91.4102	0.00357	16.152	0.001
91.5078	0.00255	16.1716	0.002
91.6055	0.00408	16.1911	0.001
91.7031	0.00357	16.2106	0.004
91.8008	0.00306	16.2302	0.002
91.8984	0.00204	16.2497	0.004
91.9961	0.00204	16.2692	0.002
92.0938	0.00408	16.2888	0.002
92.1914	0.00255	16.3083	0.001
92.2891	0.00306	16.3278	0.008
92.3867	0.00357	16.3473	0.003
92.4844	0.00306	16.3669	0
92.582	0.00458	16.3864	0.002
92.6797	0.00306	16.4059	0.003
92.7773	0.00153	16.4255	0.006
92.875	0.00255	16.445	0.003
92.9727	0.00357	16.4645	0.005
93.0703	0.00255	16.4841	0.007
93.168	0.00204	16.5036	0.002
93.2656	0.00357	16.5231	0.006
93.3633	0.00357	16.5427	0.003
93.4609	0.00306	16.5622	0.005
93.5586	0.00204	16.5817	0.003
93.6562	0.00357	16.6013	0.003
93.7539	0.00255	16.6208	0.002
93.8516	0.00204	16.6403	0.006
93.9492	0.00255	16.6598	0.004
94.0469	0.00102	16.6794	0.003
94.1445	0.00204	16.6989	0.001
94.2422	0.00153	16.7184	0.003
94.3398	0.00408	16.738	0.006
94.4375	0.00357	16.7575	0.002
94.5352	0.00357	16.777	0.002
94.6328	0.00204	16.7966	0.004
94.7305	0.00357	16.8161	0.004
94.8281	0.00204	16.8356	0.001
94.9258	0.00509	16.8552	0.007
95.0234	0.0056	16.8747	0.004
95.1211	0.00204	16.8942	0.003
95.2188	0.00153	16.9138	0.004
95.3164	0.00306	16.9333	0.003
95.4141	0.00306	16.9528	0.003
95.5117	0.00458	16.9723	0.005
95.6094	0.00357	16.9919	0.003
95.707	0.00357	17.0114	0.003
95.8047	0.00306	17.0309	0.005
95.9023	0.00408	17.0505	0.003

## Sheet: Figure 3d
time (μs)	counts	time (μs)	counts
-3.27	0.01504	-3.8	0.00263
-3.25047	0	-3.75117	0.01316
-3.23094	0	-3.70234	0.01316
-3.21141	0.00376	-3.65352	0.00526
-3.19188	0	-3.60469	0.01053
-3.17234	0.00752	-3.55586	0
-3.15281	0.00376	-3.50703	0.01316
-3.13328	0	-3.4582	0.00526
-3.11375	0.00376	-3.40938	0
-3.09422	0.00376	-3.36055	0.00526
-3.07469	0.01504	-3.31172	0.00526
-3.05516	0.00376	-3.26289	0.00789
-3.03563	0.00376	-3.21406	0.00263
-3.01609	0.00376	-3.16523	0.00263
-2.99656	0.01128	-3.11641	0.00789
-2.97703	0	-3.06758	0.00789
-2.9575	0.00752	-3.01875	0.00789
-2.93797	0.00376	-2.96992	0
-2.91844	0	-2.92109	0
-2.89891	0.00376	-2.87227	0.00789
-2.87938	0	-2.82344	0
-2.85984	0.00376	-2.77461	0.00263
-2.84031	0.00376	-2.72578	0.00526
-2.82078	0.00752	-2.67695	0.00526
-2.80125	0	-2.62813	0.00263
-2.78172	0.00376	-2.5793	0.01053
-2.76219	0.00376	-2.53047	0.00526
-2.74266	0.00376	-2.48164	0.01316
-2.72313	0	-2.43281	0.01579
-2.70359	0	-2.38398	0.00263
-2.68406	0	-2.33516	0.00526
-2.66453	0	-2.28633	0.00263
-2.645	0.00376	-2.2375	0.00263
-2.62547	0.00376	-2.18867	0.00789
-2.60594	0.00376	-2.13984	0.00263
-2.58641	0.00376	-2.09102	0.01053
-2.56688	0.00376	-2.04219	0.00789
-2.54734	0	-1.99336	0
-2.52781	0.00752	-1.94453	0.01053
-2.50828	0	-1.8957	0.00526
-2.48875	0.02256	-1.84688	0.01316
-2.46922	0.01504	-1.79805	0.00526
-2.44969	0.00376	-1.74922	0.00526
-2.43016	0.00376	-1.70039	0.00263
-2.41063	0.00752	-1.65156	0.00526
-2.39109	0	-1.60273	0.00526
-2.37156	0.01128	-1.55391	0.00789
-2.35203	0.00752	-1.50508	0
-2.3325	0.01504	-1.45625	0.01053
-2.31297	0.01504	-1.40742	0.01316
-2.29344	0	-1.35859	0.00789
-2.27391	0.00376	-1.30977	0.00789
-2.25438	0.00376	-1.26094	0.00526
-2.23484	0.00376	-1.21211	0.00526
-2.21531	0	-1.16328	0.00263
-2.19578	0.00752	-1.11445	0
-2.17625	0	-1.06563	0.01053
-2.15672	0.01128	-1.0168	0.00263
-2.13719	0	-0.96797	0
-2.11766	0.00752	-0.91914	0.00263
-2.09813	0.00376	-0.87031	0.00789
-2.07859	0.00752	-0.82148	0.00263
-2.05906	0.00376	-0.77266	0
-2.03953	0	-0.72383	0.00526
-2.02	0.00752	-0.675	0.01053
-2.00047	0.00376	-0.62617	0.01053
-1.98094	0.00752	-0.57734	0.00789
-1.96141	0.00752	-0.52852	0.01053
-1.94188	0	-0.47969	0.00789
-1.92234	0.01128	-0.43086	0.00789
-1.90281	0	-0.38203	0.01053
-1.88328	0	-0.3332	0.00526
-1.86375	0.00376	-0.28437	0.00526
-1.84422	0.00752	-0.23555	0.00789
-1.82469	0.00752	-0.18672	0.01579
-1.80516	0.01504	-0.13789	0.02368
-1.78563	0.01128	-0.08906	0.02105
-1.76609	0.00376	-0.04023	0.02105
-1.74656	0.01128	0.00859	0.03421
-1.72703	0.01128	0.05742	0.01579
-1.7075	0.01504	0.10625	0.03947
-1.68797	0.0188	0.15508	0.03684
-1.66844	0.0188	0.20391	0.03158
-1.64891	0.01128	0.25273	0.08421
-1.62938	0.01504	0.30156	0.09474
-1.60984	0.01128	0.35039	0.08947
-1.59031	0.00752	0.39922	0.13158
-1.57078	0.01128	0.44805	0.16579
-1.55125	0.01504	0.49688	0.17895
-1.53172	0.00752	0.5457	0.19474
-1.51219	0.01128	0.59453	0.32368
-1.49266	0.01504	0.64336	0.33158
-1.47313	0.01504	0.69219	0.44474
-1.45359	0.01128	0.74102	0.51316
-1.43406	0.0188	0.78984	0.61053
-1.41453	0.01128	0.83867	0.72895
-1.395	0.00752	0.8875	0.70789
-1.37547	0.01128	0.93633	0.82105
-1.35594	0.01504	0.98516	0.86579
-1.33641	0.0188	1.03398	0.90526
-1.31688	0.01128	1.08281	0.98684
-1.29734	0.00752	1.13164	0.99737
-1.27781	0.01128	1.18047	0.89737
-1.25828	0.01128	1.2293	0.93947
-1.23875	0.01128	1.27813	0.86842
-1.21922	0.01128	1.32695	0.95263
-1.19969	0.01504	1.37578	0.93684
-1.18016	0.00752	1.42461	0.83684
-1.16063	0.01128	1.47344	0.86316
-1.14109	0.01504	1.52227	0.88684
-1.12156	0.0188	1.57109	0.77368
-1.10203	0.02256	1.61992	0.82368
-1.0825	0.01128	1.66875	0.81053
-1.06297	0.01504	1.71758	0.73947
-1.04344	0.0188	1.76641	0.75789
-1.02391	0.02256	1.81523	0.76579
-1.00438	0.02632	1.86406	0.70526
-0.98484	0.0188	1.91289	0.66842
-0.96531	0.01504	1.96172	0.71316
-0.94578	0.0188	2.01055	0.71579
-0.92625	0.01504	2.05938	0.70789
-0.90672	0.02256	2.1082	0.71842
-0.88719	0.02256	2.15703	0.73947
-0.86766	0.0188	2.20586	0.68421
-0.84813	0.01504	2.25469	0.61316
-0.82859	0.0188	2.30352	0.58421
-0.80906	0.01504	2.35234	0.63158
-0.78953	0.0188	2.40117	0.53158
-0.77	0.02256	2.45	0.57368
-0.75047	0.02632	2.49883	0.52895
-0.73094	0.01504	2.54766	0.56579
-0.71141	0.03008	2.59648	0.58158
-0.69188	0.0188	2.64531	0.50263
-0.67234	0.02256	2.69414	0.54474
-0.65281	0.03383	2.74297	0.53158
-0.63328	0.0188	2.7918	0.44211
-0.61375	0.01504	2.84063	0.54474
-0.59422	0.02632	2.88945	0.49211
-0.57469	0.02256	2.93828	0.48947
-0.55516	0.01504	2.98711	0.42368
-0.53563	0.03008	3.03594	0.41842
-0.51609	0.02256	3.08477	0.45526
-0.49656	0.02632	3.13359	0.48421
-0.47703	0.02256	3.18242	0.49474
-0.4575	0.02632	3.23125	0.46842
-0.43797	0.01504	3.28008	0.39737
-0.41844	0.02632	3.32891	0.36842
-0.39891	0.02256	3.37773	0.37895
-0.37938	0.02632	3.42656	0.33947
-0.35984	0.02632	3.47539	0.35263
-0.34031	0.01504	3.52422	0.42368
-0.32078	0.02632	3.57305	0.35
-0.30125	0.03383	3.62188	0.36579
-0.28172	0.03008	3.6707	0.32895
-0.26219	0.02256	3.71953	0.41316
-0.24266	0.0188	3.76836	0.29474
-0.22313	0.01504	3.81719	0.35263
-0.20359	0.03008	3.86602	0.31316
-0.18406	0.02632	3.91484	0.29737
-0.16453	0.02256	3.96367	0.35263
-0.145	0.03008	4.0125	0.29211
-0.12547	0.0188	4.06133	0.33158
-0.10594	0.02632	4.11016	0.26579
-0.08641	0.03383	4.15898	0.28947
-0.06688	0.02256	4.20781	0.27105
-0.04734	0.03008	4.25664	0.27895
-0.02781	0.02256	4.30547	0.28158
-0.00828	0.03008	4.3543	0.26053
0.01125	0.03383	4.40313	0.23421
0.03078	0.77068	4.45195	0.27105
0.05031	0.79699	4.50078	0.28684
0.06984	0.78195	4.54961	0.22368
0.08937	0.94361	4.59844	0.21316
0.10891	0.76692	4.64727	0.20263
0.12844	0.81579	4.69609	0.19211
0.14797	0.83459	4.74492	0.19211
0.1675	0.86842	4.79375	0.22368
0.18703	0.78571	4.84258	0.27632
0.20656	0.81579	4.89141	0.22368
0.22609	0.84962	4.94023	0.23684
0.24563	0.94737	4.98906	0.19474
0.26516	0.8797	5.03789	0.22895
0.28469	0.81203	5.08672	0.23421
0.30422	1	5.13555	0.17105
0.32375	0.83835	5.18438	0.19737
0.34328	0.85338	5.2332	0.21053
0.36281	0.8797	5.28203	0.14737
0.38234	0.91353	5.33086	0.17632
0.40188	0.78195	5.37969	0.22632
0.42141	0.95113	5.42852	0.20526
0.44094	0.97368	5.47734	0.16579
0.46047	0.7594	5.52617	0.17105
0.48	0.96992	5.575	0.15526
0.49953	0.78571	5.62383	0.12368
0.51906	0.93609	5.67266	0.19737
0.53859	0.8797	5.72148	0.14737
0.55813	0.78947	5.77031	0.17368
0.57766	0.72932	5.81914	0.15789
0.59719	0.78571	5.86797	0.16842
0.61672	0.79323	5.9168	0.14474
0.63625	0.82707	5.96563	0.16842
0.65578	0.76692	6.01445	0.14474
0.67531	0.65038	6.06328	0.13684
0.69484	0.72556	6.11211	0.13947
0.71438	0.82331	6.16094	0.15789
0.73391	0.81203	6.20977	0.12105
0.75344	0.65789	6.25859	0.11579
0.77297	0.76692	6.30742	0.11579
0.7925	0.66541	6.35625	0.11579
0.81203	0.6015	6.40508	0.12105
0.83156	0.66541	6.45391	0.13158
0.85109	0.72556	6.50273	0.13947
0.87063	0.63158	6.55156	0.12632
0.89016	0.59398	6.60039	0.14211
0.90969	0.64286	6.64922	0.12368
0.92922	0.65414	6.69805	0.16316
0.94875	0.59398	6.74688	0.12368
0.96828	0.66165	6.7957	0.12895
0.98781	0.6391	6.84453	0.12632
1.00734	0.57519	6.89336	0.09211
1.02688	0.69925	6.94219	0.07895
1.04641	0.52632	6.99102	0.11053
1.06594	0.53759	7.03984	0.12105
1.08547	0.52632	7.08867	0.10526
1.105	0.58647	7.1375	0.10526
1.12453	0.54135	7.18633	0.11579
1.14406	0.63158	7.23516	0.11053
1.16359	0.48872	7.28398	0.09737
1.18313	0.57895	7.33281	0.11579
1.20266	0.41729	7.38164	0.09737
1.22219	0.53759	7.43047	0.1
1.24172	0.52632	7.4793	0.09211
1.26125	0.55639	7.52813	0.08947
1.28078	0.45489	7.57695	0.06579
1.30031	0.47368	7.62578	0.08684
1.31984	0.41353	7.67461	0.10789
1.33938	0.46617	7.72344	0.07105
1.35891	0.45113	7.77227	0.04211
1.37844	0.46617	7.82109	0.10263
1.39797	0.50752	7.86992	0.05789
1.4175	0.53383	7.91875	0.10263
1.43703	0.42105	7.96758	0.08421
1.45656	0.42481	8.01641	0.08158
1.47609	0.40602	8.06523	0.05789
1.49563	0.41729	8.11406	0.06053
1.51516	0.42105	8.16289	0.06842
1.53469	0.44737	8.21172	0.09211
1.55422	0.42481	8.26055	0.06316
1.57375	0.40602	8.30938	0.06579
1.59328	0.3797	8.3582	0.08947
1.61281	0.39098	8.40703	0.07632
1.63234	0.38722	8.45586	0.1
1.65188	0.38346	8.50469	0.06316
1.67141	0.37594	8.55352	0.09474
1.69094	0.41353	8.60234	0.09211
1.71047	0.28947	8.65117	0.08421
1.73	0.38346	8.7	0.05789
1.74953	0.34211	8.74883	0.06316
1.76906	0.37594	8.79766	0.04211
1.78859	0.34586	8.84648	0.05789
1.80813	0.35338	8.89531	0.06579
1.82766	0.34586	8.94414	0.06316
1.84719	0.3985	8.99297	0.07368
1.86672	0.33459	9.0418	0.06316
1.88625	0.29323	9.09063	0.06842
1.90578	0.31579	9.13945	0.05789
1.92531	0.31955	9.18828	0.07895
1.94484	0.31203	9.23711	0.07105
1.96438	0.27444	9.28594	0.06579
1.98391	0.2218	9.33477	0.06053
2.00344	0.28947	9.38359	0.05263
2.02297	0.36466	9.43242	0.05
2.0425	0.32707	9.48125	0.05
2.06203	0.30075	9.53008	0.06842
2.08156	0.2782	9.57891	0.03684
2.10109	0.2782	9.62773	0.05526
2.12063	0.25188	9.67656	0.04474
2.14016	0.2594	9.72539	0.03947
2.15969	0.28195	9.77422	0.05789
2.17922	0.2594	9.82305	0.04474
2.19875	0.19173	9.87188	0.04211
2.21828	0.23308	9.9207	0.03684
2.23781	0.24436	9.96953	0.04211
2.25734	0.22556	10.0184	0.03421
2.27688	0.2218	10.0672	0.02895
2.29641	0.24812	10.116	0.03684
2.31594	0.26692	10.1648	0.05
2.33547	0.16541	10.2137	0.04474
2.355	0.23684	10.2625	0.02368
2.37453	0.15789	10.3113	0.03947
2.39406	0.22556	10.3602	0.03947
2.41359	0.2406	10.409	0.02895
2.43313	0.20301	10.4578	0.04211
2.45266	0.18797	10.5066	0.03421
2.47219	0.21053	10.5555	0.03158
2.49172	0.15038	10.6043	0.03947
2.51125	0.21053	10.6531	0.03421
2.53078	0.19173	10.702	0.04211
2.55031	0.21053	10.7508	0.03947
2.56984	0.22932	10.7996	0.03947
2.58938	0.20301	10.8484	0.03947
2.60891	0.19925	10.8973	0.04474
2.62844	0.19173	10.9461	0.03684
2.64797	0.16165	10.9949	0.02632
2.6675	0.16165	11.0437	0.04474
2.68703	0.13158	11.0926	0.03421
2.70656	0.13158	11.1414	0.04211
2.72609	0.17293	11.1902	0.03684
2.74563	0.13158	11.2391	0.03947
2.76516	0.13534	11.2879	0.02632
2.78469	0.14286	11.3367	0.03158
2.80422	0.12782	11.3856	0.03947
2.82375	0.1391	11.4344	0.06053
2.84328	0.1391	11.4832	0.02895
2.86281	0.13158	11.532	0.01842
2.88234	0.16541	11.5809	0.03421
2.90188	0.14662	11.6297	0.03947
2.92141	0.14286	11.6785	0.02632
2.94094	0.10902	11.7273	0.02632
2.96047	0.10902	11.7762	0.02895
2.98	0.1203	11.825	0.02632
2.99953	0.15789	11.8738	0.02105
3.01906	0.18797	11.9227	0.03158
3.03859	0.12782	11.9715	0.02368
3.05813	0.09774	12.0203	0.03421
3.07766	0.16541	12.0691	0.02895
3.09719	0.11654	12.118	0.02105
3.11672	0.15414	12.1668	0.03421
3.13625	0.1015	12.2156	0.04211
3.15578	0.13158	12.2645	0.01842
3.17531	0.07895	12.3133	0.01579
3.19484	0.10902	12.3621	0.02105
3.21438	0.1203	12.4109	0.03947
3.23391	0.10902	12.4598	0.03158
3.25344	0.08271	12.5086	0.02105
3.27297	0.08647	12.5574	0.02105
3.2925	0.08647	12.6062	0.01579
3.31203	0.1203	12.6551	0.03947
3.33156	0.10902	12.7039	0.02368
3.35109	0.09398	12.7527	0.02895
3.37063	0.12406	12.8016	0.02105
3.39016	0.13534	12.8504	0.01842
3.40969	0.07895	12.8992	0.02895
3.42922	0.1203	12.9481	0.03158
3.44875	0.06391	12.9969	0.02368
3.46828	0.09023	13.0457	0.01316
3.48781	0.06767	13.0945	0.02105
3.50734	0.07519	13.1434	0.02895
3.52688	0.05263	13.1922	0.02895
3.54641	0.10526	13.241	0.03421
3.56594	0.06391	13.2898	0.03421
3.58547	0.06015	13.3387	0.02368
3.605	0.06767	13.3875	0.02368
3.62453	0.06391	13.4363	0.01316
3.64406	0.1015	13.4852	0.04211
3.66359	0.04887	13.534	0.00526
3.68313	0.09774	13.5828	0.03421
3.70266	0.07519	13.6316	0.03684
3.72219	0.04887	13.6805	0.03421
3.74172	0.07519	13.7293	0.02105
3.76125	0.11278	13.7781	0.01842
3.78078	0.06767	13.827	0.01053
3.80031	0.05639	13.8758	0.01579
3.81984	0.06391	13.9246	0.02105
3.83938	0.06391	13.9734	0.02632
3.85891	0.07895	14.0223	0.03684
3.87844	0.08271	14.0711	0.01316
3.89797	0.06767	14.1199	0.02105
3.9175	0.05263	14.1687	0.02105
3.93703	0.06015	14.2176	0.01579
3.95656	0.04511	14.2664	0.02368
3.97609	0.06391	14.3152	0.02368
3.99563	0.03383	14.3641	0.01579
4.01516	0.03008	14.4129	0.01053
4.03469	0.06767	14.4617	0.02105
4.05422	0.06391	14.5106	0.01053
4.07375	0.02632	14.5594	0.01579
4.09328	0.03759	14.6082	0.02368
4.11281	0.04511	14.657	0.01579
4.13234	0.07143	14.7059	0.00263
4.15188	0.05639	14.7547	0.00789
4.17141	0.04887	14.8035	0.01316
4.19094	0.05639	14.8523	0.02105
4.21047	0.04887	14.9012	0.01053
4.23	0.05639	14.95	0.01053
4.24953	0.0188	14.9988	0.01053
4.26906	0.03759	15.0477	0.02368
4.28859	0.05263	15.0965	0.02105
4.30813	0.05263	15.1453	0.01842
4.32766	0.08271	15.1941	0.01053
4.34719	0.05263	15.243	0.00789
4.36672	0.02256	15.2918	0.02895
4.38625	0.04511	15.3406	0.01842
4.40578	0.03759	15.3895	0.01842
4.42531	0.0188	15.4383	0.01579
4.44484	0.06015	15.4871	0.01316
4.46438	0.06391	15.5359	0.01316
4.48391	0.05639	15.5848	0.00526
4.50344	0.04887	15.6336	0.01053
4.52297	0.04511	15.6824	0.01579
4.5425	0.06015	15.7312	0.01579
4.56203	0.04135	15.7801	0.01579
4.58156	0.05263	15.8289	0.00789
4.60109	0.02256	15.8777	0.02895
4.62063	0.04887	15.9266	0.01842
4.64016	0.03759	15.9754	0.01316
4.65969	0.03759	16.0242	0.01316
4.67922	0.04135	16.073	0.02368
4.69875	0.03008	16.1219	0.01316
4.71828	0.03383	16.1707	0.01316
4.73781	0.04887	16.2195	0.01316
4.75734	0.06015	16.2684	0.02105
4.77688	0.03383	16.3172	0.01053
4.79641	0.0188	16.366	0.01842
4.81594	0.03759	16.4148	0.01842
4.83547	0.02256	16.4637	0.01579
4.855	0.03383	16.5125	0.00526
4.87453	0.02632	16.5613	0.00789
4.89406	0.02632	16.6102	0.01842
4.91359	0.02256	16.659	0.01842
4.93313	0.02632	16.7078	0.02105
4.95266	0.03759	16.7566	0.00789
4.97219	0.05263	16.8055	0.02105
4.99172	0.02632	16.8543	0.02105
5.01125	0.02632	16.9031	0.00263
5.03078	0.03759	16.952	0.00789
5.05031	0.02632	17.0008	0.01842
5.06984	0.02632	17.0496	0.01842
5.08938	0.03759	17.0984	0.00526
5.10891	0.03008	17.1473	0.00526
5.12844	0.02632	17.1961	0.00789
5.14797	0.03383	17.2449	0.01316
5.1675	0.03008	17.2937	0.02368
5.18703	0.02256	17.3426	0.00263
5.20656	0.03383	17.3914	0.00263
5.22609	0.02256	17.4402	0.01053
5.24563	0.01128	17.4891	0.02105
5.26516	0.02256	17.5379	0.00789
5.28469	0.0188	17.5867	0.01053
5.30422	0.02632	17.6355	0.01579
5.32375	0.03759	17.6844	0.02368
5.34328	0.0188	17.7332	0.01053
5.36281	0.02256	17.782	0.01579
5.38234	0.01128	17.8309	0.01579
5.40188	0.02256	17.8797	0.00526
5.42141	0.0188	17.9285	0.01579
5.44094	0.0188	17.9773	0.01842
5.46047	0.03008	18.0262	0.01316
5.48	0.02632	18.075	0.02368
5.49953	0.03008	18.1238	0.00526
5.51906	0.01128	18.1727	0.01579
5.53859	0.02632	18.2215	0.01053
5.55813	0.0188	18.2703	0.01579
5.57766	0.0188	18.3191	0.01316
5.59719	0.03008	18.368	0.01579
5.61672	0.0188	18.4168	0.01316
5.63625	0.04511	18.4656	0.01053
5.65578	0.03008	18.5145	0.00526
5.67531	0.01504	18.5633	0.00526
5.69484	0.02632	18.6121	0.02105
5.71438	0.03383	18.6609	0.01053
5.73391	0.01504	18.7098	0.02105
5.75344	0.02632	18.7586	0.01579
5.77297	0.01128	18.8074	0.00263
5.7925	0.02632	18.8562	0.01053
5.81203	0.02632	18.9051	0.01053
5.83156	0.02256	18.9539	0.01316
5.85109	0.01128	19.0027	0.00263
5.87063	0.0188	19.0516	0.01053
5.89016	0.0188	19.1004	0.00263
5.90969	0.02256	19.1492	0.00526
5.92922	0.0188	19.198	0.01316
5.94875	0.0188	19.2469	0.01053
5.96828	0.01504	19.2957	0.00789
5.98781	0.01128	19.3445	0.00526
6.00734	0.01504	19.3934	0.01053
6.02688	0.01128	19.4422	0.01579
6.04641	0.0188	19.491	0.01579
6.06594	0.01504	19.5398	0.02105
6.08547	0.0188	19.5887	0.01053
6.105	0.02256	19.6375	0.01053
6.12453	0.02632	19.6863	0.01842
6.14406	0.02256	19.7352	0.01053
6.16359	0.01504	19.784	0.01053
6.18313	0.0188	19.8328	0.01053
6.20266	0.01128	19.8816	0.00526
6.22219	0.00376	19.9305	0.00526
6.24172	0.01128	19.9793	0.00526
6.26125	0.02256	20.0281	0.00263
6.28078	0.0188	20.077	0.01316
6.30031	0.01128	20.1258	0.02368
6.31984	0.0188	20.1746	0.01579
6.33938	0.02632	20.2234	0.00789
6.35891	0.02632	20.2723	0.01579
6.37844	0.00752	20.3211	0.01053
6.39797	0.00752	20.3699	0.00526
6.4175	0.01504	20.4187	0.01579
6.43703	0.01128	20.4676	0
6.45656	0.01504	20.5164	0.02105
6.47609	0.01504	20.5652	0.01053
6.49563	0.00752	20.6141	0.00263
6.51516	0.0188	20.6629	0.01579
6.53469	0.02256	20.7117	0.00263
6.55422	0.00376	20.7605	0.01053
6.57375	0.01128	20.8094	0.00526
6.59328	0.01128	20.8582	0.01316
6.61281	0.02256	20.907	0.01053
6.63234	0.01128	20.9559	0.01316
6.65188	0.03008	21.0047	0.01053
6.67141	0.00752	21.0535	0.02105
6.69094	0.01504	21.1023	0.01579
6.71047	0.02632	21.1512	0.01053
6.73	0.00376	21.2	0.01053
6.74953	0.00376	21.2488	0.01053
6.76906	0.02256	21.2977	0.00789
6.78859	0.02256	21.3465	0.01053
6.80813	0.0188	21.3953	0.01316
6.82766	0.00752	21.4441	0.00526
6.84719	0.01128	21.493	0.01053
6.86672	0.01128	21.5418	0.01316
6.88625	0.01504	21.5906	0.00263
6.90578	0.02256	21.6395	0.01053
6.92531	0.01128	21.6883	0.01053
6.94484	0.00752	21.7371	0.01579
6.96438	0.0188	21.7859	0.00526
6.98391	0.01128	21.8348	0.01053
7.00344	0.0188	21.8836	0.01053
7.02297	0.00752	21.9324	0.01316
7.0425	0.01128	21.9812	0.00789
7.06203	0.00376	22.0301	0.00789
7.08156	0.01128	22.0789	0.00526
7.10109	0.00752	22.1277	0.00526
7.12063	0.01128	22.1766	0.01842
7.14016	0.00752	22.2254	0.00263
7.15969	0.0188	22.2742	0.01053
7.17922	0.00376	22.323	0.01579
7.19875	0.00752	22.3719	0.00263
7.21828	0.01504	22.4207	0.01053
7.23781	0	22.4695	0.01053
7.25734	0.01504	22.5184	0.01842
7.27688	0.00376	22.5672	0.00526
7.29641	0.01128	22.616	0.01053
7.31594	0.01128	22.6648	0.00789
7.33547	0.0188	22.7137	0.01316
7.355	0.01128	22.7625	0.00789
7.37453	0.0188	22.8113	0.00526
7.39406	0.00752	22.8602	0.00526
7.41359	0.0188	22.909	0.00526
7.43313	0.01128	22.9578	0.01579
7.45266	0.00752	23.0066	0.00526
7.47219	0.00752	23.0555	0.01579
7.49172	0	23.1043	0.00526
7.51125	0.00376	23.1531	0.01316
7.53078	0.01128	23.202	0.01316
7.55031	0.02256	23.2508	0.01316
7.56984	0.02256	23.2996	0.00789
7.58938	0.01128	23.3484	0.00789
7.60891	0.00752	23.3973	0.01842
7.62844	0.01128	23.4461	0.00526
7.64797	0.01128	23.4949	0.00263
7.6675	0.00376	23.5437	0.00263
7.68703	0.01128	23.5926	0.01053
7.70656	0.00376	23.6414	0.00526
7.72609	0.01128	23.6902	0.00789
7.74563	0.00752	23.7391	0.00789
7.76516	0.00752	23.7879	0.01053
7.78469	0	23.8367	0.01053
7.80422	0.01128	23.8855	0.00789
7.82375	0.00376	23.9344	0.00526
7.84328	0	23.9832	0.00263
7.86281	0.00752	24.032	0.00526
7.88234	0.00752	24.0809	0.01842
7.90188	0.00752	24.1297	0.00263
7.92141	0.00752	24.1785	0.00789
7.94094	0.00752	24.2273	0.00526
7.96047	0.00376	24.2762	0.00526
7.98	0.01504	24.325	0.01316
7.99953	0.02256	24.3738	0.00263
8.01906	0	24.4227	0.00789
8.03859	0.02256	24.4715	0.00789
8.05813	0.00752	24.5203	0.00789
8.07766	0.01128	24.5691	0.01053
8.09719	0	24.618	0.00789
8.11672	0.00752	24.6668	0.01053
8.13625	0	24.7156	0.00789
8.15578	0.00376	24.7645	0.01053
8.17531	0	24.8133	0.01053
8.19484	0.00752	24.8621	0
8.21438	0	24.9109	0.00789
8.23391	0.01128	24.9598	0.00526
8.25344	0.0188	25.0086	0.00789
8.27297	0.00752	25.0574	0.01053
8.2925	0.01128	25.1062	0.00789
8.31203	0.01128	25.1551	0
8.33156	0.01504	25.2039	0.00789
8.35109	0.01128	25.2527	0.01053
8.37063	0	25.3016	0.00789
8.39016	0.01128	25.3504	0.01053
8.40969	0.00752	25.3992	0.01053
8.42922	0.00376	25.448	0.00789
8.44875	0.01504	25.4969	0.00789
8.46828	0.0188	25.5457	0.01053
8.48781	0	25.5945	0.00789
8.50734	0.01128	25.6434	0.01053
8.52688	0.00752	25.6922	0.01053
8.54641	0.00752	25.741	0.00789
8.56594	0.00376	25.7898	0.00789
8.58547	0.00752	25.8387	0.00263
8.605	0.00752	25.8875	0.00526
8.62453	0.00376	25.9363	0.00526
8.64406	0.01128	25.9852	0.01579
8.66359	0.0188	26.034	0.00526
8.68313	0.01128	26.0828	0.00526
8.70266	0	26.1316	0.00789
8.72219	0	26.1805	0.00526
8.74172	0.00752	26.2293	0.00526
8.76125	0.01504	26.2781	0.00789
8.78078	0.00752	26.327	0.01053
8.80031	0.00376	26.3758	0.01316
8.81984	0	26.4246	0.00526
8.83938	0	26.4734	0.00263
8.85891	0.01128	26.5223	0.00526
8.87844	0.00752	26.5711	0.01316
8.89797	0	26.6199	0.00526
8.9175	0.00752	26.6687	0.00263
8.93703	0.00376	26.7176	0.01053
8.95656	0.00376	26.7664	0
8.97609	0	26.8152	0
8.99563	0.01504	26.8641	0.01053
9.01516	0.00376	26.9129	0.01842
9.03469	0.00376	26.9617	0.01053
9.05422	0	27.0105	0.00526
9.07375	0.01128	27.0594	0.01316
9.09328	0.00752	27.1082	0.00789
9.11281	0.01128	27.157	0.01053
9.13234	0.00376	27.2059	0.01316
9.15188	0.00752	27.2547	0.00263
9.17141	0.00752	27.3035	0.01053
9.19094	0.0188	27.3523	0.02105
9.21047	0.00376	27.4012	0
9.23	0	27.45	0.01316
9.24953	0.00752	27.4988	0.00526
9.26906	0	27.5477	0.00263
9.28859	0.00376	27.5965	0.00263
9.30813	0.00376	27.6453	0.01316
9.32766	0	27.6941	0.01579
9.34719	0.00376	27.743	0.00789
9.36672	0.00376	27.7918	0.00789
9.38625	0	27.8406	0.00789
9.40578	0.00376	27.8895	0.00263
9.42531	0.00376	27.9383	0.00526
9.44484	0.00752	27.9871	0.01316
9.46438	0.00376	28.0359	0.00263
9.48391	0	28.0848	0.00526
9.50344	0	28.1336	0.00263
9.52297	0.00376	28.1824	0.00526
9.5425	0	28.2312	0.01053
9.56203	0.01128	28.2801	0.00263
9.58156	0.01128	28.3289	0.00263
9.60109	0	28.3777	0.00526
9.62063	0.00376	28.4266	0.00526
9.64016	0	28.4754	0
9.65969	0	28.5242	0.01053
9.67922	0.00376	28.573	0.01053
9.69875	0.00376	28.6219	0.00526
9.71828	0.01504	28.6707	0.00263
9.73781	0.00376	28.7195	0.00789
9.75734	0.00376	28.7684	0.00526
9.77688	0	28.8172	0.00263
9.79641	0	28.866	0.00263
9.81594	0	28.9148	0.00526
9.83547	0.00752	28.9637	0.01579
9.855	0	29.0125	0.00789
9.87453	0.00752	29.0613	0.00526
9.89406	0.0188	29.1102	0
9.91359	0.00752	29.159	0.01053
9.93313	0.00376	29.2078	0.01053
9.95266	0	29.2566	0.00526
9.97219	0.00376	29.3055	0.01053
9.99172	0.00752	29.3543	0.00789
10.0113	0	29.4031	0.01316
10.0308	0.00752	29.452	0.00526
10.0503	0.00752	29.5008	0.01053
10.0698	0.00376	29.5496	0.01579
10.0894	0.01128	29.5984	0.00526
10.1089	0	29.6473	0.01579
10.1284	0	29.6961	0.01053
10.148	0.00376	29.7449	0.00526
10.1675	0	29.7937	0.00263
10.187	0.00376	29.8426	0.00789
10.2066	0.01504	29.8914	0.01053
10.2261	0.00376	29.9402	0.00789
10.2456	0.00752	29.9891	0.00526
10.2652	0	30.0379	0
10.2847	0.00376	30.0867	0.00789
10.3042	0.00752	30.1355	0.00789
10.3238	0.00752	30.1844	0.00789
10.3433	0.00376	30.2332	0.00263
10.3628	0.00752	30.282	0
10.3823	0	30.3309	0.00789
10.4019	0.00752	30.3797	0.01053
10.4214	0	30.4285	0.00526
10.4409	0.00376	30.4773	0.00263
10.4605	0.00376	30.5262	0.00263
10.48	0.00376	30.575	0.00789
10.4995	0.00376	30.6238	0.00789
10.5191	0.00752	30.6727	0.00526
10.5386	0	30.7215	0.00526
10.5581	0.00376	30.7703	0.00789
10.5777	0	30.8191	0.01316
10.5972	0	30.868	0.00526
10.6167	0.00752	30.9168	0
10.6363	0.00376	30.9656	0.00526
10.6558	0.00752	31.0145	0.00526
10.6753	0.00376	31.0633	0.01316
10.6948	0	31.1121	0.00526
10.7144	0	31.1609	0.00789
10.7339	0.00376	31.2098	0.01053
10.7534	0.00752	31.2586	0
10.773	0.00376	31.3074	0.01053
10.7925	0	31.3562	0.00263
10.812	0.00376	31.4051	0.01053
10.8316	0.00376	31.4539	0.01053
10.8511	0.00376	31.5027	0.00789
10.8706	0.01128	31.5516	0.01579
10.8902	0.00376	31.6004	0.00789
10.9097	0.00376	31.6492	0.01053
10.9292	0	31.698	0.00789
10.9488	0	31.7469	0
10.9683	0	31.7957	0.00789
10.9878	0.00376	31.8445	0.00789
11.0073	0	31.8934	0.01053
11.0269	0	31.9422	0.01053
11.0464	0.00752	31.991	0.01053
11.0659	0.00752	32.0398	0.00526
11.0855	0	32.0887	0.00263
11.105	0.00752	32.1375	0.00263
11.1245	0.00376	32.1863	0.01579
11.1441	0.00376	32.2352	0.00263
11.1636	0.00376	32.284	0.00789
11.1831	0	32.3328	0.01316
11.2027	0.00752	32.3816	0.01579
11.2222	0.00752	32.4305	0.00263
11.2417	0	32.4793	0.00789
11.2613	0	32.5281	0.00789
11.2808	0.00376	32.5769	0.00263
11.3003	0.01504	32.6258	0.00526
11.3198	0	32.6746	0.00789
11.3394	0.00376	32.7234	0.00263
11.3589	0.00376	32.7723	0.00263
11.3784	0.00376	32.8211	0
11.398	0	32.8699	0.00526
11.4175	0.01128	32.9188	0.01579
11.437	0.00752	32.9676	0.00789
11.4566	0.00376	33.0164	0.01579
11.4761	0.00376	33.0652	0.00263
11.4956	0.00376	33.1141	0.00789
11.5152	0	33.1629	0.00263
11.5347	0.01504	33.2117	0.00789
11.5542	0.00752	33.2606	0.01053
11.5738	0.01504	33.3094	0.00526
11.5933	0.00376	33.3582	0.01053
11.6128	0.00376	33.407	0.00526
11.6323	0.00376	33.4559	0.00526
11.6519	0.00752	33.5047	0.00263
11.6714	0	33.5535	0.01053
11.6909	0	33.6023	0.00263
11.7105	0.01128	33.6512	0.00789
11.73	0.00376	33.7	0.00263
11.7495	0.01128	33.7488	0.00526
11.7691	0.00752	33.7977	0.00263
11.7886	0.00752	33.8465	0.00526
11.8081	0	33.8953	0.00526
11.8277	0	33.9441	0.00789
11.8472	0	33.993	0.00526
11.8667	0	34.0418	0.01316
11.8863	0.00376	34.0906	0.01579
11.9058	0	34.1394	0
11.9253	0.00376	34.1883	0.00789
11.9448	0	34.2371	0.00526
11.9644	0.00376	34.2859	0
11.9839	0.00752	34.3348	0.00789
12.0034	0.01128	34.3836	0.02105
12.023	0.00752	34.4324	0
12.0425	0.00752	34.4813	0.01316
12.062	0.01128	34.5301	0.00526
12.0816	0.00752	34.5789	0.00526
12.1011	0.01128	34.6277	0.00789
12.1206	0	34.6766	0.00526
12.1402	0.00376	34.7254	0.01842
12.1597	0.00376	34.7742	0.00263
12.1792	0.00376	34.8231	0.00526
12.1988	0	34.8719	0.01053
12.2183	0.00752	34.9207	0.00526
12.2378	0	34.9695	0.00263
12.2573	0.00376	35.0184	0.00263
12.2769	0.00752	35.0672	0.01053
12.2964	0.00752	35.116	0.00789
12.3159	0	35.1648	0.00526
12.3355	0	35.2137	0.00526
12.355	0.00376	35.2625	0.00526
12.3745	0.00376	35.3113	0.00263
12.3941	0.00376	35.3602	0.00263
12.4136	0.00752	35.409	0.00789
12.4331	0.00376	35.4578	0.00526
12.4527	0.00376	35.5066	0.01316
12.4722	0.00752	35.5555	0.00526
12.4917	0.01128	35.6043	0.00526
12.5113	0.00376	35.6531	0.01316
12.5308	0	35.7019	0.00526
12.5503	0.00376	35.7508	0.01053
12.5698	0	35.7996	0.01053
12.5894	0.00376	35.8484	0.00263
12.6089	0.00376	35.8973	0
12.6284	0	35.9461	0.00526
12.648	0.00376	35.9949	0.01053
12.6675	0.00752	36.0438	0.01053
12.687	0.00376	36.0926	0
12.7066	0.00752	36.1414	0.00789
12.7261	0	36.1902	0.00263
12.7456	0.01504	36.2391	0.00526
12.7652	0	36.2879	0.00263
12.7847	0.00376	36.3367	0.01053
12.8042	0.00752	36.3856	0.00789
12.8238	0.00752	36.4344	0.00526
12.8433	0	36.4832	0.00526
12.8628	0.01504	36.532	0.01842
12.8823	0	36.5809	0.00526
12.9019	0.01504	36.6297	0
12.9214	0	36.6785	0.01316
12.9409	0	36.7273	0.01053
12.9605	0.00752	36.7762	0.01053
12.98	0.00376	36.825	0.01053
12.9995	0.00376	36.8738	0.01053
13.0191	0.00376	36.9227	0.00789
13.0386	0.00376	36.9715	0.01053
13.0581	0.00376	37.0203	0.00789
13.0777	0	37.0691	0.01316
13.0972	0	37.118	0
13.1167	0.00376	37.1668	0
13.1363	0.00376	37.2156	0.00789
13.1558	0.00752	37.2644	0.00789
13.1753	0	37.3133	0.01842
13.1948	0.00752	37.3621	0.00526
13.2144	0.00752	37.4109	0.00789
13.2339	0	37.4598	0.01316
13.2534	0.00376	37.5086	0.00526
13.273	0	37.5574	0.01053
13.2925	0.00376	37.6063	0.00263
13.312	0.00376	37.6551	0.00789
13.3316	0.00376	37.7039	0.01316
13.3511	0.00752	37.7527	0.00526
13.3706	0.00376	37.8016	0.00526
13.3902	0.00376	37.8504	0.00526
13.4097	0.00376	37.8992	0.00789
13.4292	0	37.9481	0.01579
13.4488	0.00376	37.9969	0.00526
13.4683	0.01128	38.0457	0.00526
13.4878	0	38.0945	0.00789
13.5073	0	38.1434	0.00526
13.5269	0	38.1922	0.00789
13.5464	0.00752	38.241	0.00789
13.5659	0	38.2898	0.00789
13.5855	0	38.3387	0.00263
13.605	0.00376	38.3875	0.00789
13.6245	0.01128	38.4363	0.01053
13.6441	0.00376	38.4852	0.00263
13.6636	0.00752	38.534	0.00263
13.6831	0	38.5828	0.00789
13.7027	0.00752	38.6316	0.00526
13.7222	0.00376	38.6805	0.00263
13.7417	0	38.7293	0.00263
13.7613	0.00752	38.7781	0.00789
13.7808	0.00376	38.8269	0.00263
13.8003	0.00376	38.8758	0.02105
13.8198	0.00376	38.9246	0.01842
13.8394	0.00752	38.9734	0.00789
13.8589	0.00376	39.0223	0.00526
13.8784	0	39.0711	0.00789
13.898	0	39.1199	0.00526
13.9175	0.00752	39.1688	0.01316
13.937	0.00752	39.2176	0.00789
13.9566	0	39.2664	0
13.9761	0.00752	39.3152	0.00526
13.9956	0.00376	39.3641	0.00526
14.0152	0.01128	39.4129	0
14.0347	0.00376	39.4617	0.00263
14.0542	0	39.5106	0.00789
14.0738	0.00376	39.5594	0.01053
14.0933	0.00376	39.6082	0.00263
14.1128	0	39.657	0.01316
14.1323	0.00376	39.7059	0.00789
14.1519	0	39.7547	0.01053
14.1714	0.00376	39.8035	0.00789
14.1909	0.00752	39.8523	0.00263
14.2105	0	39.9012	0.00263
14.23	0	39.95	0.00789
14.2495	0.00752	39.9988	0.00263
14.2691	0.00752	40.0477	0.00526
14.2886	0	40.0965	0
14.3081	0.00376	40.1453	0.01579
14.3277	0.00752	40.1941	0.00526
14.3472	0.00752	40.243	0.00526
14.3667	0.01128	40.2918	0.00789
14.3863	0.00752	40.3406	0.01053
14.4058	0	40.3894	0
14.4253	0.00376	40.4383	0.00526
14.4448	0.00752	40.4871	0.01053
14.4644	0	40.5359	0.00526
14.4839	0.00376	40.5848	0.00263
14.5034	0.00752	40.6336	0.01579
14.523	0	40.6824	0.00263
14.5425	0	40.7313	0.00789
14.562	0	40.7801	0.00789
14.5816	0	40.8289	0.01053
14.6011	0.00376	40.8777	0.01053
14.6206	0	40.9266	0.01053
14.6402	0	40.9754	0.00263
14.6597	0.00376	41.0242	0.01053
14.6792	0.00376	41.0731	0.01053
14.6988	0.00376	41.1219	0.01053
14.7183	0.01128	41.1707	0.01316
14.7378	0	41.2195	0.00526
14.7573	0	41.2684	0.00526
14.7769	0.00752	41.3172	0.00263
14.7964	0.00376	41.366	0.01316
14.8159	0.00376	41.4148	0
14.8355	0	41.4637	0.01316
14.855	0.01128	41.5125	0.00263
14.8745	0.01128	41.5613	0.01842
14.8941	0.00376	41.6102	0.00789
14.9136	0.01504	41.659	0.00526
14.9331	0.00376	41.7078	0.01053
14.9527	0	41.7566	0.00526
14.9722	0.00752	41.8055	0.00526
14.9917	0.00376	41.8543	0.00526
15.0113	0	41.9031	0.01053
15.0308	0.00376	41.9519	0
15.0503	0.00752	42.0008	0.00263
15.0698	0	42.0496	0
15.0894	0.00376	42.0984	0.00526
15.1089	0.00752	42.1473	0.00263
15.1284	0	42.1961	0.01053
15.148	0	42.2449	0.00263
15.1675	0.00376	42.2938	0.01842
15.187	0.01128	42.3426	0.00526
15.2066	0	42.3914	0.00526
15.2261	0	42.4402	0.00263
15.2456	0	42.4891	0.01316
15.2652	0.00752	42.5379	0.01842
15.2847	0.01128	42.5867	0.00789
15.3042	0	42.6356	0.00789
15.3238	0.00376	42.6844	0.00789
15.3433	0.00376	42.7332	0.00789
15.3628	0.00752	42.782	0.00263
15.3823	0	42.8309	0.00263
15.4019	0	42.8797	0.00789
15.4214	0.00376	42.9285	0.00263
15.4409	0	42.9773	0.00789
15.4605	0.00376	43.0262	0.01053
15.48	0	43.075	0.00526
15.4995	0	43.1238	0.00263
15.5191	0.01128	43.1727	0.00263
15.5386	0.00752	43.2215	0.00789
15.5581	0.00376	43.2703	0.00263
15.5777	0	43.3191	0.00789
15.5972	0.01504	43.368	0.00526
15.6167	0	43.4168	0.00526
15.6363	0.00752	43.4656	0.01053
15.6558	0.00376	43.5144	0.00526
15.6753	0	43.5633	0.00789
15.6948	0	43.6121	0.00263
15.7144	0.00752	43.6609	0.01579
15.7339	0	43.7098	0.00789
15.7534	0.00376	43.7586	0.00789
15.773	0.00376	43.8074	0.00526
15.7925	0	43.8563	0
15.812	0	43.9051	0
15.8316	0	43.9539	0.00526
15.8511	0	44.0027	0.01053
15.8706	0.00376	44.0516	0.01579
15.8902	0	44.1004	0.00789
15.9097	0	44.1492	0
15.9292	0	44.1981	0.00789
15.9488	0	44.2469	0.01053
15.9683	0	44.2957	0.00526
15.9878	0	44.3445	0.00526
16.0073	0	44.3934	0.00263
16.0269	0	44.4422	0.00526
16.0464	0	44.491	0.00263
16.0659	0.00376	44.5398	0.00263
16.0855	0.00376	44.5887	0.00263
16.105	0.00752	44.6375	0.00526
16.1245	0.00376	44.6863	0.00526
16.1441	0	44.7352	0.00789
16.1636	0.00752	44.784	0.00526
16.1831	0	44.8328	0.00526
16.2027	0.00376	44.8816	0.00526
16.2222	0.00376	44.9305	0
16.2417	0.00752	44.9793	0.00789
16.2613	0	45.0281	0.00526
16.2808	0.00376	45.0769	0.00263
16.3003	0.00752	45.1258	0.00789
16.3198	0	45.1746	0.01053
16.3394	0.00376	45.2234	0.00789
16.3589	0.00376	45.2723	0.01053
16.3784	0	45.3211	0.00526
16.398	0.00752	45.3699	0.01053
16.4175	0	45.4188	0.00526
16.437	0.00376	45.4676	0.00526
16.4566	0.00376	45.5164	0.00263
16.4761	0.00752	45.5652	0.01053
16.4956	0.00376	45.6141	0.00263
16.5152	0	45.6629	0.00526
16.5347	0.00376	45.7117	0.00526
16.5542	0	45.7606	0.01053
16.5738	0	45.8094	0.01053
16.5933	0.00376	45.8582	0.01316
16.6128	0.00376	45.907	0.00263
16.6323	0.00752	45.9559	0.01053
16.6519	0	46.0047	0.00263
16.6714	0.00752	46.0535	0
16.6909	0.00376	46.1023	0.00789
16.7105	0.00376	46.1512	0.00789

## Sheet: Figure 4c
Size (nm)	Volume (%)
0.4	0
0.463	0
0.536	0
0.621	0
0.719	0
0.833	0
0.965	0
1.117	0
1.294	0
1.499	0
1.736	0
2.01	0
2.328	0
2.696	0
3.122	0
3.615	0
4.187	0
4.849	0
5.615	0
6.503	0
7.531	0
8.721	0
10.1	0
11.696	2.427
13.545	11.396
15.686	22.215
18.166	24.648
21.037	18.726
24.363	11.195
28.214	5.625
32.674	2.446
37.84	0.926
43.821	0.301
50.748	0.08
58.771	0.016
68.061	0.002
78.82	0
91.28	0
105.709	0
122.42	0
141.772	0
164.183	0
190.137	0
220.194	0
255.002	0
295.312	0
341.995	0
396.058	0
458.666	0
531.172	0
615.139	0
712.379	0
824.992	0
955.406	0
1106.43	0
1281.34	0
1483.89	0
1718.47	0
1990.12	0
2304.72	0
2669.04	0
3090.96	0
3579.58	0
4145.44	0
4800.75	0
5559.64	0
6438.51	0
7456.3	0
8634.99	0
10000	0

## Sheet: Figure 4d
wavelength (nm)	Emission
	TTA-NMs	Cy7-TTA-NMs	Cy7-TTA-NMs+ONOO-
550	3.36534e-05	0	-1.10103e-06
551	8.41336e-06	0	2.68964e-06
552	4.29452e-06	3.99391e-06	5.82108e-06
553	8.58904e-06	1.20067e-05	8.29329e-06
554	4.29452e-06	1.20317e-05	1.01063e-05
555	0	8.0879e-06	1.126e-05
556	4.40601e-06	8.13797e-06	1.1969e-05
557	8.81203e-06	8.19717e-06	1.07318e-05
558	8.87654e-06	1.2414e-05	9.20945e-06
559	8.94105e-06	1.24434e-05	8.37203e-06
560	1.80633e-05	4.15759e-06	8.08465e-06
561	2.71856e-05	4.24609e-06	8.70119e-06
562	1.35928e-05	8.49218e-06	1.02747e-05
563	0	8.55326e-06	1.09143e-05
564	4.66269e-06	1.29506e-05	1.12888e-05
565	9.32538e-06	1.73496e-05	1.17154e-05
566	4.66269e-06	1.30759e-05	1.00835e-05
567	0	4.36979e-06	8.4604e-06
568	0	4.46489e-06	1.04464e-05
569	0	8.92978e-06	1.56149e-05
570	4.87182e-06	1.35265e-05	2.13691e-05
571	1.46563e-05	2.72607e-05	2.67415e-05
572	1.46971e-05	4.11601e-05	3.00333e-05
573	9.90629e-06	3.67845e-05	2.8471e-05
574	2.50751e-05	1.85007e-05	2.30765e-05
575	4.02337e-05	9.35445e-06	1.68097e-05
576	2.52166e-05	4.67723e-06	1.06121e-05
577	1.01988e-05	0	6.20838e-06
578	1.54448e-05	4.81355e-06	5.9753e-06
579	1.54862e-05	1.4479e-05	8.45511e-06
580	5.17585e-06	1.45173e-05	1.10154e-05
581	0	9.78085e-06	1.28664e-05
582	0	9.85797e-06	1.23898e-05
583	0	9.94539e-06	7.75842e-06
584	5.434e-06	1.00328e-05	3.285e-06
585	1.63432e-05	5.0164e-06	5.36682e-06
586	1.63843e-05	0	1.3537e-05
587	1.10392e-05	5.17458e-06	2.38934e-05
588	1.67388e-05	3.12209e-05	3.28615e-05
589	2.24408e-05	5.7437e-05	3.9589e-05
590	1.69213e-05	5.78085e-05	4.27843e-05
591	5.65532e-06	4.23167e-05	4.42506e-05
592	0	2.66704e-05	4.62782e-05
593	5.83871e-06	2.6973e-05	4.2347e-05
594	1.16774e-05	3.25741e-05	3.54813e-05
595	5.83871e-06	5.48945e-05	4.01686e-05
596	0	6.61014e-05	5.88986e-05
597	0	4.44168e-05	8.15533e-05
598	0	6.76187e-05	0.000104692
599	1.22695e-05	0.000136073	0.000120267
600	2.45389e-05	0.000159648	0.000123867
601	1.85081e-05	0.000137977	0.000135271
602	1.8778e-05	0.000133534	0.000153169
603	1.88402e-05	0.000111035	0.000163143
604	1.91085e-05	0.000136325	0.000179245
605	3.20733e-05	0.000232632	0.00021628
606	4.52808e-05	0.000252109	0.000257083
607	5.87316e-05	0.00026709	0.000290997
608	5.25089e-05	0.000342904	0.000337555
609	7.32124e-05	0.000376226	0.000392115
610	0.000113684	0.0003605	0.000447304
611	9.41637e-05	0.000439763	0.000516722
612	9.5566e-05	0.000602076	0.000593017
613	0.000130639	0.000677403	0.000672372
614	0.000124648	0.000715768	0.000773715
615	0.000154098	0.000812893	0.000907539
616	0.000204457	0.000937905	0.00105
617	0.000206237	0.00109	0.00119
618	0.000244589	0.00131	0.00135
619	0.000268017	0.00154	0.00156
620	0.000219183	0.00167	0.00183
621	0.000258918	0.00183	0.00212
622	0.000395294	0.0022	0.00243
623	0.000473464	0.00273	0.00279
624	0.000485276	0.00308	0.00318
625	0.000474249	0.0033	0.00359
626	0.000541212	0.00378	0.00411
627	0.000647092	0.00434	0.00472
628	0.000708344	0.0048	0.00534
629	0.000874568	0.00554	0.00598
630	0.00103	0.00661	0.00665
631	0.00104	0.00722	0.00736
632	0.00106	0.00748	0.00828
633	0.0012	0.00842	0.00948
634	0.00145	0.00986	0.0109
635	0.00188	0.01166	0.01259
636	0.00226	0.01403	0.01475
637	0.00237	0.01622	0.01728
638	0.00266	0.0183	0.01975
639	0.0032	0.02099	0.02238
640	0.00376	0.02425	0.02556
641	0.00427	0.0269	0.02916
642	0.0047	0.02964	0.03314
643	0.00527	0.03514	0.03752
644	0.00594	0.04103	0.04241
645	0.00653	0.04516	0.04827
646	0.00722	0.05046	0.05526
647	0.00811	0.05767	0.06309
648	0.00922	0.06672	0.07169
649	0.01085	0.0774	0.08158
650	0.0125	0.08767	0.09322
651	0.014	0.09874	0.10666
652	0.01631	0.1128	0.12223
653	0.01921	0.12955	0.14009
654	0.02195	0.14948	0.16055
655	0.02467	0.17237	0.18453
656	0.02764	0.19773	0.21232
657	0.03107	0.22524	0.24369
658	0.03495	0.25717	0.2786
659	0.04011	0.29467	0.31693
660	0.04563	0.33416	0.35831
661	0.05021	0.37444	0.40246
662	0.05576	0.41704	0.44882
663	0.06207	0.46117	0.49669
664	0.06784	0.50555	0.54526
665	0.0732	0.55106	0.59251
666	0.07943	0.59541	0.63774
667	0.08599	0.63775	0.6819
668	0.0902	0.67414	0.72409
669	0.09334	0.70385	0.76275
670	0.09683	0.74013	0.79803
671	0.10067	0.77792	0.83088
672	0.10419	0.80224	0.86092
673	0.10574	0.82211	0.88754
674	0.10762	0.84624	0.90979
675	0.11133	0.86636	0.92727
676	0.11338	0.87739	0.94186
677	0.11429	0.88543	0.95463
678	0.11469	0.89434	0.9655
679	0.114	0.9061	0.97459
680	0.11541	0.91439	0.98197
681	0.11768	0.91807	0.98771
682	0.11798	0.92519	0.99149
683	0.11744	0.92705	0.99287
684	0.11577	0.9216	0.99291
685	0.11355	0.92035	0.9937
686	0.11399	0.92279	0.99488
687	0.11526	0.92455	0.99589
688	0.1147	0.93001	0.99812
689	0.11311	0.93405	1.0006
690	0.11117	0.93117	1.0014
691	0.1104	0.92991	1.00083
692	0.11121	0.92977	0.99871
693	0.11061	0.92487	0.99481
694	0.10801	0.92116	0.99089
695	0.10746	0.9189	0.98773
696	0.10919	0.91305	0.9841
697	0.10938	0.90951	0.97997
698	0.10783	0.90886	0.97548
699	0.10802	0.90409	0.96947
700	0.10782	0.89544	0.96197
701	0.10363	0.88653	0.95339
702	0.10015	0.87657	0.94336
703	0.09887	0.86531	0.93257
704	0.09789	0.85563	0.92101
705	0.09544	0.8454	0.90809
706	0.09172	0.83404	0.89357
707	0.09045	0.82059	0.87844
708	0.08972	0.80146	0.86436
709	0.08843	0.78513	0.85074
710	0.08766	0.77345	0.83666
711	0.08586	0.76561	0.82128
712	0.08333	0.75696	0.80475
713	0.08049	0.73671	0.78734
714	0.0783	0.71216	0.7681
715	0.07623	0.68973	0.74728
716	0.07269	0.6722	0.72564
717	0.07011	0.65597	0.70436
718	0.06864	0.63868	0.6845
719	0.0678	0.62109	0.66605
720	0.06756	0.60188	0.64752
721	0.0657	0.58261	0.62787
722	0.06387	0.56563	0.60923
723	0.06306	0.55265	0.59225
724	0.0586	0.53394	0.57591
725	0.05384	0.5178	0.56036
726	0.05354	0.51025	0.54569
727	0.052	0.4958	0.5306
728	0.04894	0.4773	0.51403
729	0.04673	0.46406	0.49745
730	0.04405	0.45041	0.48166
731	0.04222	0.43113	0.4669
732	0.0417	0.41493	0.4536
733	0.04109	0.40852	0.44036
734	0.04064	0.40397	0.42681
735	0.04056	0.39047	0.41399
736	0.03883	0.37147	0.40156
737	0.03541	0.35638	0.3886
738	0.033	0.34747	0.37492
739	0.03258	0.3381	0.36184
740	0.0329	0.3264	0.35064
741	0.03242	0.31768	0.34057
742	0.03105	0.30766	0.3304
743	0.02884	0.29696	0.31999
744	0.0266	0.288	0.31031
745	0.02579	0.27975	0.30132
746	0.02508	0.27191	0.29248
747	0.02427	0.2643	0.28403
748	0.02335	0.25724	0.27563
749	0.02235	0.24868	0.26675
750	0.02259	0.24002	0.25745
751	0.02192	0.2315	0.2488
752	0.02045	0.22294	0.24125
753	0.01997	0.21506	0.23388
754	0.0198	0.20963	0.22631
755	0.01949	0.2075	0.21885
756	0.0181	0.20077	0.21189
757	0.01616	0.18906	0.20539
758	0.01515	0.18135	0.19935
759	0.01479	0.17898	0.19348
760	0.0139	0.17651	0.18806
761	0.01296	0.17274	0.18451
762	0.01299	0.16953	0.18219
763	0.01254	0.16538	0.17927
764	0.012	0.16288	0.1755
765	0.01206	0.16195	0.17139
766	0.01155	0.15737	0.16816
767	0.01133	0.15177	0.16511
768	0.0109	0.14865	0.16223
769	0.0098	0.14698	0.15953
770	0.01007	0.14841	0.15699

[truncated: 1 more sheets: Figure 5d]
